# Supplementary material for: Genome-wide family prediction unveils molecular mechanisms underlying the regulation of agronomic traits in Urochloa ruziziensis
Source: Front Plant Sci. 2023 Dec 12;14:1303417. doi: 10.3389/fpls.2023.1303417 (PMC10749977; doi:10.3389/fpls.2023.1303417)
Supplement: Supplementary file 2 [file DataSheet_2.csv]

	GM_2	GM_3	GM_4	GM_5	GM_6	GM_7	GM_8	GM_9	GM_T	DM_2	DM_3	DM_4	DM_5	DM_6	DM_7	DM_8	DM_9	DM_T	RG_2	RG_3	RG_4	RG_5	RG_6	RG_7	RG_8	RG_9	RG_T	SDM_2	SDM_5	SDM_T	LDM_2	LDM_5	LDM_T
Bulk001	547.97	283.36	131.09	656.57	451.18	868.4	737.65	582.82	4434.88	102.65	56.73	42.27	201.9	113.49	244.73	174.38	148.11	1091.92	4.54	4.22	2.27	4.35	4.05	3.9	3.26	2.73	4.05	21.74	36.42	90.5	96.91	106.04	198.8
Bulk002	539.32	203.85	75.97	267.3	194.84	423.74	337.24	321.51	2528.13	97.04	38.27	25.03	89.26	54.22	112.61	83.52	86.89	598.61	3.24	2.71	1.98	3.93	3.62	3.05	2.95	2.2	3.13	26.96	15.31	80.94	73.97	37.09	103.68
Bulk003	534.08	175.83	62.02	135.06	154.35	351.16	314.45	271.04	2283.38	97.58	35.07	20.29	53.46	42.27	97.42	78.31	71.6	534.48	3.17	2.5	1.88	3.46	3.22	3.25	2.71	1.92	2.97	27.74	6.14	68.43	73.79	23.45	88.31
Bulk004	892.98	385.43	186.02	503.64	374.05	892.81	901.09	587.6	5210.18	165.79	77.65	56.32	175.82	107.45	245.62	216.24	153.2	1253.92	4.91	4.2	3.6	3.84	3.89	3.93	3.43	3.04	4.13	37.91	16.75	109.32	148.88	85.92	227.42
Bulk005	628.43	243.42	119.26	542.13	309.42	698.88	603.81	444	4253.74	115.49	49.12	36.94	196.23	82.02	185.1	147.06	116.42	1029.96	3.52	3.82	2.13	3.76	3.57	3.68	3.11	2.66	3.69	27.88	34.72	112.67	99.11	93.41	203.4
Bulk006	655.14	240.12	87.88	273.11	186.26	347.47	349.61	271.94	2484.83	112.4	44.53	28.23	90.11	54.24	100.58	87.36	78.15	565.38	4.18	3.3	1.6	3.54	3.25	3.05	2.65	2.45	2.97	30.34	14.04	76.49	89.85	34.02	103.88
Bulk007	676.5	255.53	84.57	243.39	216.39	476.94	430.54	313.13	2968.77	114.3	48.42	28.14	92.65	56.11	134.14	108.24	83.82	692.28	3.62	2.31	1.55	3.51	3.57	3.31	2.84	2.54	3.31	31.05	17.32	87.21	90.44	34.06	113.84
Bulk008	501.41	279.19	100.14	473.77	274.68	607.29	538.54	448.33	3545.99	91.58	54.53	30.93	175.09	72.25	175.86	135.42	121.81	890.07	3.94	3.33	2.05	3.67	3.48	3.52	2.98	2.77	3.59	22.6	32.67	88.95	78.57	81.28	155.06
Bulk009	498.92	202.95	61.64	140.14	150.66	340	297.48	315.94	2343.21	87.48	41.68	20.74	50.57	45.11	100.2	75.1	92.47	560.21	3.06	2.64	1.54	3.14	3.31	3.04	2.92	2.43	3.05	25.11	6.23	67.2	66.55	19.48	83.1
Bulk010	717.09	302.96	85.43	182.7	193.46	522.43	432.53	369.38	3144.87	146.91	60.21	27.78	60.52	56	148.88	105.11	97.43	761.5	4.35	2.57	1.91	3.33	3.57	3.53	2.95	2.13	3.5	41.19	6.34	106.55	114.46	24.89	130.76
Bulk011	955.56	382.49	146.03	465.98	312.09	953.14	762.31	507.1	5345.16	158.23	73.92	46.96	169.36	89.75	266.01	190.58	137.99	1258.75	5.13	4.22	3.19	4.07	3.96	4.05	3.15	2.58	4	34.47	17.33	105.14	147.26	81.05	229.96
Bulk012	715.4	272.16	84.66	304.77	234.14	474.7	321.48	268.99	2709.69	126.54	52.63	29.04	100.44	65.87	137.62	87.64	77.44	632.78	4.4	3.3	2.39	3.86	3.25	3.37	2.38	2.08	3.09	34.23	18.09	90.89	99.99	41.75	124.85
Bulk013	659.59	255.29	57.58	187.74	173.53	411.91	378.83	285.13	2711.84	116.08	49.71	20.76	75.25	49.27	117.61	96.18	78.57	622.66	3.3	1.85	1.57	3.53	3.53	3.34	2.79	2.24	3.17	31.17	11.58	77.68	91.76	27.95	107.01
Bulk014	591.94	260.98	97.75	235.81	171.19	369.94	365.66	303.73	2837.89	107.51	50.14	31.23	93.9	46.62	104.76	98.3	87.43	686.7	3.78	2.97	1.94	3.35	3.19	3.36	2.71	2.5	3.34	29.99	13.64	87.23	82.53	32.98	115.74
Bulk015	597.01	321.26	130.92	650.85	460.38	831.01	756.77	641.07	4691.53	111.42	63.09	40.56	217.91	121.31	224.15	181.47	173.11	1153.33	4.06	3.69	1.9	4.24	3.87	3.58	3.26	2.62	3.74	27.26	47.41	115.61	96.61	102.16	193.01
Bulk016	427.89	184.13	45.3	177.03	129.25	320.21	307.84	238.19	2242.83	75.89	37.65	15.12	62.89	37.58	88.18	79.61	65.95	529.19	3.25	2.5	1.41	3.28	3.34	3.05	2.95	2.04	3.12	21.31	8.48	65.04	58.46	24.89	86.43
Bulk017	666.35	272.75	57.44	163.05	138.89	403.27	290.18	274.94	2678.82	109.16	52.61	19.02	53.16	43.45	118.91	73.76	76.06	593.62	3.4	2.15	1.57	3.35	3.43	3.15	3.07	2.23	2.75	30.5	7.16	83.51	84.61	18.98	98.3
Bulk018	903.13	391.61	148.93	489.45	327.61	791.82	700.81	431.68	4722.58	156.11	74.29	46.79	169.09	92.55	221.45	177.42	114.57	1108.48	4.93	4.48	3.25	3.82	3.83	3.58	2.92	2.39	3.69	36.77	16.51	106.94	137.52	81.7	205.78
Bulk019	688.96	248.92	66.52	434.8	224.95	521.56	339.11	261.11	3207.65	121.06	50.87	23.45	138.67	58.82	147.56	82.87	74.47	748.96	4.28	2.5	2.24	3.82	3.29	2.92	2.6	2.15	3.18	33.79	25.71	104.17	94.09	61.69	141.11
Bulk020	631.99	247.63	67.29	257.44	173.53	353.85	343.95	290.7	2917.95	109.31	49.98	21.5	80.22	49.4	100.5	85.42	81.93	668.82	4.03	2.7	1.78	3.39	3.39	3.26	2.88	2.32	3.26	30.72	15.16	94.2	83.98	31.9	115.07
Bulk021	462.98	242.96	108.45	457.69	276.54	582.1	518.25	433.7	3299.49	87.26	46.78	32.77	145.06	74.64	155.75	128.68	114.23	791.6	3.41	3.33	2.46	3.51	3.48	3.36	2.94	2.46	3.44	19.34	29.48	73.03	80.17	67.68	139.86
Bulk022	683.62	315.42	60.58	291.78	204.21	513.75	422.51	388.94	3610.91	116.09	60.62	20.3	91.01	55.22	151.59	104.22	103.09	825.8	3.93	2.22	1.37	2.79	3.58	3.12	3.11	2.36	3.1	31.6	11.62	92.83	92.46	36.88	132.67
Bulk023	466.79	198.33	60.87	144.84	110.71	317.2	271.33	206.14	2096.13	84.11	39.29	19.83	56.72	33.14	91.6	68.75	56.11	488.92	3.54	2.04	1.57	3.27	3.3	2.92	2.63	2.28	2.83	25.06	8.18	69.05	60.69	21.01	78.28
Bulk024	524.29	233.69	97.3	322.9	194.01	415.95	314.16	312.1	2688.88	92.28	44.95	29.51	118.31	56.91	119.99	75.4	84.8	639.97	3.83	3.61	2.52	3.44	3.21	2.96	2.83	2.56	3.16	23.77	25.39	79.32	75.46	44.77	108.41
Bulk025	965.31	394.3	169.51	617.04	400.05	1001.08	889.33	559.34	5600.59	167.31	78.41	54.08	203.57	104.6	275.71	197.28	145.66	1311.3	4.63	4.43	3.89	4.19	4.22	4.32	3.31	2.63	4.33	41.75	26	125.54	142.36	99.86	237.29
Bulk026	785.1	290	94.28	553.73	291.71	601.55	445.85	330.74	3723.21	141.2	54.04	30.38	199.95	71.47	162.6	110.82	93.82	843.13	4.38	3.3	2.33	4.19	3.43	3.24	2.79	2.24	3.4	37.35	44.39	117.73	112.7	82.79	167.81
Bulk027	568.26	268.91	82.51	276.4	190.97	527.58	424.32	348.12	3188.1	99.13	51.12	26.75	96.87	52.29	150.55	112.8	93.05	750.92	4.35	2.77	2.39	3.63	3.39	3.15	2.83	2.12	3.38	25.34	15.16	80.28	82.61	38.54	121.23
Bulk028	681.33	290.78	144.4	930.56	482.8	784.95	544.6	450.69	4845.5	118.22	56.64	45.06	291.62	115.67	199.5	136.66	110.62	1143.21	4.44	4.37	2.84	4.41	3.53	3.12	3.22	2.66	4	30.08	69.38	137.95	99.4	140.15	232.52
Bulk029	591.94	198.34	60.45	205.88	181.42	417.46	362.63	260.66	2828.77	111.37	38.6	20.52	71.04	51.19	117.42	84.21	73.11	662.79	3.35	2.43	1.74	3.08	3.18	3.04	2.69	2.28	3.25	31.96	10.53	93.65	83.76	27	114.92
Bulk030	747.53	278.87	80.49	253.62	228.22	515.13	380.12	341.98	3303.8	132.15	54.66	26.17	95.39	59.02	145.06	94.99	92.16	762.93	4.11	2.64	1.78	3.51	3.44	3.17	3	2.66	3.55	37.51	16.24	106.83	101.22	40.4	135.56
Bulk031	683.27	296.64	75.03	288.48	242.15	587.68	414.59	344.61	3358.84	113.64	55.06	25.69	106.16	61.98	166.97	101.28	96.46	776.7	4.16	2.31	1.9	3.63	3.57	3.08	2.92	2.54	3.56	30.92	15.44	88.73	90.87	40.11	122.14
Bulk032	935.26	379.09	161.02	521.49	366.78	855.45	863.07	494.9	5311.94	164.48	71.62	50.03	170.77	98.47	236.08	210.02	130.14	1265.59	4.88	4.48	3.13	4.02	3.78	3.9	3.11	2.69	4.08	36.55	21.39	124.35	151.42	84.9	246.34
Bulk033	720.47	322.44	83.63	332.38	220.27	478.31	406.44	283.2	3343.73	127.24	60.74	26.23	114.08	58.93	132.01	102.49	79.38	756.76	4.73	3.23	2.26	3.59	3.34	3.22	2.82	2.19	3.13	32.5	14.95	94.25	106.27	55.81	151.24
Bulk034	645.09	289.27	147.21	666.92	323.92	816.88	766.87	617.85	4611.32	121.91	56.16	41.21	265.29	87.12	208.72	164.21	156.49	1128.94	4.03	4.52	3.07	4.19	3.6	3.63	3.35	2.6	3.79	30.08	45	119.35	103.76	98.1	194.85
Bulk035	605.47	227.96	91.54	204.83	167.4	374.03	380.97	313.13	2851.55	107.1	46.04	28.33	73.54	46.91	106	97.71	82.59	656.78	3.92	2.31	1.42	3.49	3.29	3.32	2.9	2.28	3.28	29.75	10.57	90.74	82.72	26.62	113.15
Bulk036	576.72	205.54	50.18	175.26	139.02	438.47	382.26	367.54	2819.68	98.79	39.27	17.03	62.71	41.4	126.31	94.01	97.44	647.03	3.73	2.37	1.43	3.14	3.53	3.51	2.98	2.42	3.46	27.43	7.06	81.77	76.19	27.1	110.57
Bulk037	554.73	262.59	95.1	416.01	259.52	600.81	444.81	322.37	3445.86	98.31	49.91	31.14	160.6	74.85	179.07	102.33	87.86	852.77	3.49	3.57	1.78	3.99	3.99	3.36	3.03	2.05	3.54	24.99	32.31	102.89	82.77	72.95	165.5
Bulk038	487.08	195.33	52.29	164.98	131.75	321.2	369.62	243.61	2311.51	87.11	38.55	17.82	65.71	39.28	90.96	95.62	66.77	537.93	2.92	2.37	1.49	2.98	3.34	3.22	2.82	2.32	3	23.93	7.25	63.97	67.71	21.87	86.64
Bulk039	691.72	246.48	109.77	410.56	256.39	646.87	476.34	335.05	3621.38	120.08	57.89	32.5	130.91	70.6	177.73	107.69	85.94	853.25	4.11	3.1	2.52	3.67	3.75	3.34	2.91	2.6	3.42	34.97	24.17	113.44	89.45	49.48	137.72
Bulk040	761.06	354.19	198.22	1014.54	533.74	1264.29	929.55	786.9	6173.51	146.35	61.61	53.81	352.52	131.83	351.12	206.42	207	1513.01	4.54	4.61	3.27	4.63	4.21	3.55	3.52	2.78	4.05	32.88	74.09	160.43	133.18	177.46	307.12
Bulk041	701.87	294.06	94.22	300.46	204.53	535.36	457.68	381.84	3473.96	127.06	57.57	30.27	102.23	59.42	150.2	107.61	98.58	802.11	4.16	2.5	2.15	3.72	3.53	3.05	3.11	2.56	3.53	31.96	13.23	93.1	107.17	46.63	152.41
Bulk042	740.77	218.76	66.61	254.4	193.46	480.53	393.63	287.93	3100.38	135.56	42.93	21.86	91.9	58.3	133.68	98.77	78.72	714.49	3.4	2.57	2.07	3.77	3.53	3.2	2.67	2.48	3.24	40.19	11.75	113.53	99.13	40.28	133.79
Bulk043	763.18	326.84	123.96	346.57	278.37	674.32	601.51	431.62	4232.66	135.24	116.74	41.41	123	74.86	194.8	153.66	122.92	1132.15	4.24	4.57	3.22	3.7	3.75	3.68	3.17	2.51	3.79	31.77	10.6	94.82	119.46	59	186.93
Bulk044	669.74	277.37	63.04	212.98	169.59	411.88	342.63	318.52	2958.88	116.42	53.57	21.21	79.24	49.12	118.08	84.95	90.49	680.68	3.68	2.44	1.66	3.84	3.39	3.22	3	2.43	3.47	33.94	12.33	101.42	87.51	28.73	115.95
Bulk045	741.08	368.37	158.89	733.97	432.63	931.03	733.08	635.65	5190.55	142.63	69.6	47.8	238.38	104.86	254.6	158.38	163.41	1240.77	4.52	4.43	2.79	4.19	4.03	3.71	3.49	2.9	4	34.59	48.5	137.72	124.27	117.68	241.95
Bulk046	776.28	256.04	68.51	215.53	220.86	484.86	407.42	284.46	3255.84	135.65	49.9	25.54	82.55	61.56	141.03	107.62	78.73	748.49	3.87	2.18	1.6	3.39	3.57	3.43	2.95	2.32	3.27	33.88	12.09	93.57	114.09	31.22	141.41
Bulk047	754.83	249.7	64.74	257.68	189.58	459.84	329.76	284.22	3073.17	131.06	46.59	22.33	90.77	55.76	132.3	82.37	78.1	703.21	4.28	2.24	1.87	3.26	3.3	3.29	2.83	2.2	3.32	35.11	13.73	99.32	105.76	32.04	134.43
Bulk048	993.39	359.35	154.91	503.02	347.86	973.53	893.97	693.78	5408.92	174.35	70.49	50	185.12	94.04	265.63	204.3	186.8	1276.11	4.93	4.35	2.95	4.13	4.13	4.17	3.34	2.73	4	40.85	23.08	116.92	153.24	90.13	228.08
Bulk049	759.94	283.06	119.68	520.14	383.87	895.5	691.84	583.41	5089.92	127.5	53.81	36.23	161.39	100	229.66	162.27	154.64	1167.92	3.76	3.21	2.21	4.12	3.54	3.5	3.29	2.44	3.88	33.14	27.72	118.37	105.24	82.61	202.01
