# Supplementary material for: Genome-wide family prediction unveils molecular mechanisms underlying the regulation of agronomic traits in Urochloa ruziziensis
Source: Front Plant Sci. 2023 Dec 12;14:1303417. doi: 10.3389/fpls.2023.1303417 (PMC10749977; doi:10.3389/fpls.2023.1303417)
Supplement: Supplementary file 3 [file DataSheet_3.csv]

	Bulk001.MERGE	Bulk002.MERGE	Bulk003.MERGE	Bulk004.MERGE	Bulk005.MERGE	Bulk006.MERGE	Bulk007.MERGE	Bulk008.MERGE	Bulk009.MERGE	Bulk010.MERGE	Bulk011.MERGE	Bulk012.MERGE	Bulk013.MERGE	Bulk014.MERGE	Bulk015.MERGE	Bulk016.MERGE	Bulk017.MERGE	Bulk018.MERGE	Bulk019.MERGE	Bulk020.MERGE	Bulk021.MERGE	Bulk022.MERGE	Bulk023.MERGE	Bulk024.MERGE	Bulk025.MERGE	Bulk026.MERGE	Bulk027.MERGE	Bulk028.MERGE	Bulk029.MERGE	Bulk030.MERGE	Bulk031.MERGE	Bulk032.MERGE	Bulk033.MERGE	Bulk034.MERGE	Bulk035.MERGE	Bulk036.MERGE	Bulk037.MERGE	Bulk038.MERGE	Bulk039.MERGE	Bulk040.MERGE	Bulk041.MERGE	Bulk042.MERGE	Bulk043.MERGE	Bulk044.MERGE	Bulk045.MERGE	Bulk046.MERGE	Bulk047.MERGE	Bulk048.MERGE	Bulk049.MERGE
ruziziensis_S1_131613	0.277777777777778	0.163265306122449	0.0555555555555556	0.345454545454545	0.32	0.157894736842105	0.214285714285714	0.2	0.181818181818182	0.0769230769230769	0.275	0.15	0.0909090909090909	0.108108108108108	0.233333333333333	0.0645161290322581	0.1	0.32258064516129	0.0526315789473684	0.0606060606060606	0.25	0.172413793103448	0.037037037037037	0.363636363636364	0.382352941176471	0.0714285714285714	0.0588235294117647	0.342857142857143	0.0416666666666667	0.125	0.03125	0.388888888888889	0.05	0.206896551724138	0.0294117647058824	0.115384615384615	0.133333333333333	0.0588235294117647	0.259259259259259	0.130434782608696	0.205882352941176	0.125	0.107142857142857	0.166666666666667	0.5	0.115384615384615	0.148148148148148	0.24390243902439	0.2
ruziziensis_S1_131619	0.0555555555555556	0.0612244897959184	0	0.236363636363636	0	0.0526315789473684	0	0	0.0454545454545455	0	0.175	0.2	0.0454545454545455	0	0.0333333333333333	0.129032258064516	0.1	0.161290322580645	0.473684210526316	0	0.142857142857143	0	0	0	0.294117647058824	0.0357142857142857	0	0	0	0	0.03125	0.222222222222222	0	0.172413793103448	0	0	0	0	0.037037037037037	0.0869565217391304	0.176470588235294	0	0.214285714285714	0.0555555555555556	0	0	0	0.195121951219512	0
ruziziensis_S1_131659	0.388888888888889	0.285714285714286	0.111111111111111	0.363636363636364	0.36	0.210526315789474	0.214285714285714	0.371428571428571	0.318181818181818	0.269230769230769	0.375	0.1	0.227272727272727	0.189189189189189	0.3	0.0645161290322581	0	0.354838709677419	0.210526315789474	0.393939393939394	0.285714285714286	0.275862068965517	0.0740740740740741	0.136363636363636	0.323529411764706	0.214285714285714	0.176470588235294	0.314285714285714	0.125	0.125	0.34375	0.305555555555556	0.35	0.310344827586207	0.0588235294117647	0.192307692307692	0.266666666666667	0.323529411764706	0.222222222222222	0.304347826086957	0.294117647058824	0.28125	0.464285714285714	0.222222222222222	0.5	0.230769230769231	0.185185185185185	0.463414634146341	0.44
ruziziensis_S1_1036307	0.05	0.13953488372093	0.194444444444444	0	0.0333333333333333	0.108108108108108	0.257142857142857	0	0.2	0.15	0	0.0606060606060606	0.434782608695652	0.0285714285714286	0	0	0.142857142857143	0.0588235294117647	0.0869565217391304	0.184210526315789	0.136363636363636	0.119047619047619	0.161290322580645	0.0555555555555556	0	0	0.103448275862069	0	0.147058823529412	0.0967741935483871	0.135135135135135	0	0	0.037037037037037	0.2	0	0	0.161290322580645	0.0588235294117647	0.0869565217391304	0.103448275862069	0.04	0.0645161290322581	0.1	0	0.194444444444444	0.177777777777778	0	0.3125
ruziziensis_S1_1036308	0.1	0.13953488372093	0.194444444444444	0	0.0333333333333333	0.108108108108108	0.285714285714286	0	0.314285714285714	0.15	0	0.181818181818182	0.434782608695652	0.0285714285714286	0.0714285714285714	0.03125	0.261904761904762	0.0588235294117647	0.173913043478261	0.184210526315789	0.181818181818182	0.119047619047619	0.258064516129032	0.0555555555555556	0	0	0.103448275862069	0.0357142857142857	0.147058823529412	0.0967741935483871	0.135135135135135	0.0357142857142857	0	0.037037037037037	0.2	0	0.19047619047619	0.161290322580645	0.0588235294117647	0.0869565217391304	0.103448275862069	0.04	0.0645161290322581	0.1	0	0.194444444444444	0.177777777777778	0	0.34375
ruziziensis_S1_1036367	0.174603174603175	0.10989010989011	0.0923076923076923	0.144444444444444	0.202898550724638	0.129032258064516	0.0153846153846154	0.160919540229885	0.136363636363636	0.122448979591837	0.195402298850575	0.136363636363636	0.0126582278481013	0.0563380281690141	0.181818181818182	0.15	0.162162162162162	0.25609756097561	0.0983606557377049	0.0746268656716418	0.233333333333333	0.0941176470588235	0.0714285714285714	0.144578313253012	0.204081632653061	0.128571428571429	0.0857142857142857	0.21875	0.0526315789473684	0.0434782608695652	0	0.169014084507042	0.0166666666666667	0.2	0.0563380281690141	0.079646017699115	0.158536585365854	0.0833333333333333	0.0697674418604651	0.234375	0.0549450549450549	0.153846153846154	0.298507462686567	0.0793650793650794	0.171052631578947	0.0153846153846154	0.0568181818181818	0.242857142857143	0.104166666666667
ruziziensis_S1_1036391	0.365079365079365	0.311475409836066	0.174603174603175	0.595505617977528	0.359375	0.296703296703297	0.245283018867925	0.333333333333333	0.278688524590164	0.24468085106383	0.369047619047619	0.282051282051282	NA	NA	0.265625	0.343283582089552	0.197183098591549	0.463414634146341	0.275	0.206896551724138	0.211111111111111	0.111111111111111	0.325	0.318181818181818	0.456521739130435	0.457142857142857	0.25	0.189473684210526	0.253521126760563	0.241379310344828	0.317460317460317	0.507042253521127	0.305555555555556	0.25974025974026	0.375	0.349056603773585	0.142857142857143	0.172413793103448	0.243589743589744	0.338709677419355	0.359375	0.342857142857143	0.358208955223881	0.170731707317073	0.263157894736842	0.293103448275862	0.317073170731707	0.449275362318841	0.133333333333333
ruziziensis_S1_1086648	0.181818181818182	0.428571428571429	0.352941176470588	0.769230769230769	0.321428571428571	0.0869565217391304	0.208333333333333	0.4	0.24	0.382352941176471	0.444444444444444	0.15625	0.368421052631579	0.233333333333333	0.133333333333333	0.233333333333333	0.184210526315789	0.761904761904762	0.176470588235294	0.268292682926829	0.269230769230769	0.260869565217391	0.181818181818182	0.162162162162162	0.521739130434783	0.3	0.192307692307692	0.333333333333333	0.208333333333333	0.242424242424242	0.216216216216216	0.6875	0.291666666666667	0.186046511627907	0.266666666666667	0.269230769230769	0.0526315789473684	0	0.142857142857143	0.24	0.5	0.416666666666667	0.555555555555556	0.15	0.272727272727273	0.346153846153846	0.268292682926829	0.642857142857143	0.157894736842105
ruziziensis_S1_1086658	0.318181818181818	0.114285714285714	0.0588235294117647	0.153846153846154	0.178571428571429	0.304347826086957	0	0.24	0.2	0.205882352941176	0.277777777777778	0.0625	0.0526315789473684	0.133333333333333	0.266666666666667	0.133333333333333	0	0.0952380952380952	0.0588235294117647	0.0731707317073171	0.346153846153846	0	0.0303030303030303	0.0810810810810811	0.391304347826087	0.166666666666667	0.0384615384615385	0.222222222222222	0	0.0909090909090909	0	0.1875	0.0833333333333333	0.348837209302326	0	0.192307692307692	0	0.166666666666667	0.142857142857143	0.28	0.125	0.0416666666666667	0.185185185185185	0.15	0.303030303030303	0.0769230769230769	0.024390243902439	0.285714285714286	0.210526315789474
ruziziensis_S1_1086801	0	0.0256410256410256	0	0.222222222222222	0.0697674418604651	0.04	0.0344827586206897	0	0.117647058823529	0	0.179487179487179	0.111111111111111	0	0.0465116279069767	0	0.153846153846154	0	0.342857142857143	0.0909090909090909	0	0.0833333333333333	0	0.0645161290322581	0	0.269230769230769	0.0714285714285714	0	0	0	0.025	0	0.326086956521739	0	0	0	0	0.15625	0	0.1	0.0714285714285714	0.0571428571428571	0	0.178571428571429	0.2	0	0	0.0384615384615385	0.194444444444444	0.037037037037037
ruziziensis_S1_1090059	0.2	0.0952380952380952	0.135135135135135	0.15	0.193548387096774	0.032258064516129	0.0857142857142857	0.243243243243243	0.12	0.0645161290322581	0.142857142857143	0.171428571428571	0	0	0.333333333333333	0.243243243243243	0.217391304347826	0.205128205128205	0.192307692307692	0.037037037037037	0.258064516129032	0.125	0.142857142857143	0	0.483870967741935	0.0967741935483871	0.0476190476190476	0.380952380952381	0	0.125	0.0465116279069767	0.285714285714286	0.0769230769230769	0.2	0.0810810810810811	0.137931034482759	0.130434782608696	0.0666666666666667	0.117647058823529	0.25	0.178571428571429	0.111111111111111	0.206896551724138	0.0303030303030303	0.384615384615385	0.102564102564103	0.153846153846154	0.236842105263158	0.0909090909090909
ruziziensis_S1_1122964	0.2	0.113636363636364	0.258064516129032	0.0333333333333333	0.153846153846154	0.0740740740740741	0.0606060606060606	0.257142857142857	0.222222222222222	0.0571428571428571	0.233333333333333	0.137931034482759	0	0.0256410256410256	0.0689655172413793	0.127659574468085	0.0714285714285714	0.266666666666667	0.269230769230769	0.0833333333333333	0.177777777777778	0.0357142857142857	0.125	0.0357142857142857	0.166666666666667	0.176470588235294	0.117647058823529	0.28	0.0256410256410256	0.0606060606060606	0	0.257142857142857	0.037037037037037	0.161290322580645	0.03125	0.04	0.285714285714286	0.037037037037037	0.121212121212121	0.225806451612903	0.25	0.105263157894737	0.296296296296296	0.266666666666667	0.4	0.115384615384615	0.0571428571428571	0.25	0.0434782608695652
ruziziensis_S1_1130653	0.0714285714285714	0.0540540540540541	0	0	0	0	0	0	0	0	0	0	0	0	0	0.111111111111111	0.0909090909090909	0	0.157894736842105	0	0.105263157894737	0	0.0526315789473684	0	0	0	0	0.0833333333333333	0	0	0	0	0	0	0	0	0.3125	0	0	0	0	0	0	0	0	0	0	0	0
ruziziensis_S1_1142771	0.266666666666667	0.260869565217391	0.184210526315789	0	0.0666666666666667	0.0487804878048781	0.0196078431372549	0.382978723404255	0.266666666666667	0.0909090909090909	0.0754716981132075	0.183673469387755	0	0.09375	0.0869565217391304	0.15625	0.0294117647058824	0.130434782608696	0.148148148148148	0.224489795918367	0.130434782608696	0.0784313725490196	0.222222222222222	0.0731707317073171	0	0.0930232558139535	0.131578947368421	0.290322580645161	0.1	0.125	0.0425531914893617	0	0.142857142857143	0.244444444444444	0.111111111111111	0.297872340425532	0.3125	0.210526315789474	0.0714285714285714	0.137931034482759	0.135135135135135	0.263157894736842	0.0869565217391304	0.214285714285714	0.5	0.0952380952380952	0.127659574468085	0.0833333333333333	0
ruziziensis_S1_1154862	0	0.0833333333333333	0.266666666666667	0	0	0.157894736842105	0.125	0	0.111111111111111	0.12	0	0.1	0.333333333333333	0	0	0.0833333333333333	0.217391304347826	0	0.0769230769230769	0.0434782608695652	0.04	0.235294117647059	0.12	0	0	0	0	0	0.12	0.0909090909090909	0.0588235294117647	0	0	0.0416666666666667	0.230769230769231	0	0.0476190476190476	0.0952380952380952	0.19047619047619	0.0967741935483871	0.0714285714285714	0.0526315789473684	0	0	0	0.105263157894737	0.19047619047619	0	0.105263157894737
ruziziensis_S1_1157711	0.433333333333333	0.12962962962963	0.106382978723404	0.186046511627907	0.317073170731707	0.106382978723404	0.0238095238095238	0.3	0.128205128205128	0.0476190476190476	0.206896551724138	0.2	0.0344827586206897	0.205128205128205	0.333333333333333	0.117647058823529	0.024390243902439	0.344827586206897	0.0769230769230769	0.0526315789473684	0.166666666666667	0.025	0	0.0810810810810811	0.285714285714286	0.0277777777777778	0.166666666666667	0.344827586206897	0.025	0.14	0	0.363636363636364	0.1	0.138888888888889	0	0.0512820512820513	0.0666666666666667	0.173913043478261	0.21875	0.363636363636364	0.103448275862069	0.0909090909090909	0.277777777777778	0.125	0.416666666666667	0.0652173913043478	0.0833333333333333	0.260869565217391	0.0714285714285714
ruziziensis_S1_1157730	0.233333333333333	0.166666666666667	0.148936170212766	0	0.170731707317073	0.0851063829787234	0.0714285714285714	0.133333333333333	0.282051282051282	0.19047619047619	0.172413793103448	0.0666666666666667	0	0.128205128205128	0.333333333333333	0.205882352941176	0.0487804878048781	0.0344827586206897	0.192307692307692	0.210526315789474	0.166666666666667	0.125	0.315789473684211	0.189189189189189	0	0.0833333333333333	0.0833333333333333	0.344827586206897	0.175	0.04	0.0571428571428571	0	0.133333333333333	0.277777777777778	0.0392156862745098	0.205128205128205	0.233333333333333	0	0.125	0.272727272727273	0.103448275862069	0.363636363636364	0.194444444444444	0.333333333333333	0.138888888888889	0.0652173913043478	0.305555555555556	0.0869565217391304	0.142857142857143
ruziziensis_S1_1161072	0.0740740740740741	0.175	0.484848484848485	0.0714285714285714	0.03125	0.536585365853659	0.5	0.117647058823529	0.375	0.379310344827586	0.0740740740740741	0.129032258064516	0.583333333333333	0.230769230769231	0.0689655172413793	0.02	0.447368421052632	0.0571428571428571	0.166666666666667	0.378378378378378	0.1875	0.525	0.175	0.268292682926829	0.0416666666666667	0.172413793103448	0.48780487804878	0	0.384615384615385	0.121212121212121	0.342105263157895	0.0512820512820513	0.222222222222222	0.108108108108108	0.176470588235294	0.321428571428571	0.4	0.34375	0.35	0.0769230769230769	0.08	0.25	0.0625	0.387096774193548	0.0303030303030303	0.407407407407407	0.486486486486487	0	0.464285714285714
ruziziensis_S1_1161073	0.0740740740740741	0.425	0.575757575757576	0.0714285714285714	0.0625	0.707317073170732	0.75	0.117647058823529	0.458333333333333	0.413793103448276	0.185185185185185	0.548387096774194	0.861111111111111	0.564102564102564	0.103448275862069	0.28	0.684210526315789	0.0857142857142857	0.625	0.513513513513513	0.1875	0.65	0.35	0.75609756097561	0.0416666666666667	0.482758620689655	0.658536585365854	0	0.487179487179487	0.454545454545455	0.657894736842105	0.0512820512820513	0.592592592592593	0.108108108108108	0.470588235294118	0.535714285714286	0.485714285714286	0.53125	0.525	0.115384615384615	0.48	0.4	0.0625	0.548387096774194	0.0303030303030303	0.555555555555556	0.621621621621622	0	0.607142857142857
ruziziensis_S1_1161180	0	0.230769230769231	0.434782608695652	0.142857142857143	0	0.46875	0.486486486486487	0.0645161290322581	0.347826086956522	0.379310344827586	0	0.296296296296296	0.521739130434783	0.115384615384615	0.0625	0.260869565217391	0.576923076923077	0.0526315789473684	0.310344827586207	0.413793103448276	0.222222222222222	0.606060606060606	0.291666666666667	0.28	0.0416666666666667	0.137931034482759	0.571428571428571	0	0.5	0.375	0.481481481481481	0.136363636363636	0.32	0.421052631578947	0.323529411764706	0.464285714285714	0.421052631578947	0.578947368421053	0.5	0	0.107142857142857	0.375	0.0454545454545455	0.272727272727273	0.0625	0.5625	0.628571428571429	0.0645161290322581	0.444444444444444
ruziziensis_S1_1161186	0.5	0.102564102564103	0.130434782608696	0.142857142857143	0.307692307692308	0.1875	0	0.225806451612903	0.0869565217391304	0.103448275862069	0.1	0.111111111111111	0.0869565217391304	0.115384615384615	0.25	0.0434782608695652	0.115384615384615	0.105263157894737	0.0344827586206897	0.0344827586206897	0.222222222222222	0	0.0833333333333333	0.04	0.208333333333333	0.0344827586206897	0.0238095238095238	0.222222222222222	0	0.05	0	0.181818181818182	0.04	0.157894736842105	0	0.0357142857142857	0.157894736842105	0	0.05	0.357142857142857	0.214285714285714	0.125	0.136363636363636	0.0909090909090909	0.1875	0.125	0.0285714285714286	0.0967741935483871	0.148148148148148
ruziziensis_S1_1165644	0.142857142857143	0.025	0.15	0.266666666666667	0.346153846153846	0.136363636363636	0.0714285714285714	0.458333333333333	0.0555555555555556	0.257142857142857	0.333333333333333	0.1	0	0.130434782608696	0.368421052631579	0.181818181818182	0	0.357142857142857	0.142857142857143	0	0.2	0.0333333333333333	0.0357142857142857	0.0476190476190476	0.285714285714286	0.0384615384615385	0.178571428571429	0.357142857142857	0	0.0416666666666667	0.0357142857142857	0.1875	0.05	0.296296296296296	0	0.0512820512820513	0.178571428571429	0.0666666666666667	0.206896551724138	0.461538461538462	0.142857142857143	0.148148148148148	0.16	0.25	0.421052631578947	0.0952380952380952	0.0625	0.45	0
ruziziensis_S1_1165645	0.285714285714286	0.225	0.05	0	0.153846153846154	0	0	0.125	0.277777777777778	0.0285714285714286	0.0476190476190476	0	0	0.173913043478261	0.210526315789474	0.0454545454545455	0.037037037037037	0.0714285714285714	0.0714285714285714	0.208333333333333	0.15	0.133333333333333	0.0714285714285714	0.238095238095238	0	0	0.0714285714285714	0.142857142857143	0.0740740740740741	0.0416666666666667	0.0714285714285714	0	0.1	0.333333333333333	0.137931034482759	0.256410256410256	0.142857142857143	0.366666666666667	0.0689655172413793	0.230769230769231	0.142857142857143	0.222222222222222	0.08	0.166666666666667	0.157894736842105	0	0.15625	0	0.1
ruziziensis_S1_1203640	0	0.220338983050847	0.0454545454545455	0.0416666666666667	0.0571428571428571	0.1	0.166666666666667	0	0.108108108108108	0.0930232558139535	0.115384615384615	0.175	0.2	0.509803921568627	0	0.238095238095238	0.0425531914893617	0	0.416666666666667	0.134615384615385	0.024390243902439	0.121212121212121	0.0487804878048781	0.272727272727273	0	0.271186440677966	0.179487179487179	0	0.0833333333333333	0.166666666666667	0.151515151515152	0	0.075	0	0.4	0.111111111111111	0.121212121212121	0.0571428571428571	0.0888888888888889	0	0.133333333333333	0.166666666666667	0	0.256410256410256	0	0.177777777777778	0.0652173913043478	0	0.178571428571429
ruziziensis_S1_1203819	0.0789473684210526	0	0.147058823529412	0	0	0	0	0	0	0	0	0.0714285714285714	0	0.0526315789473684	0	0.0689655172413793	0.0555555555555556	0.103448275862069	0	0	0	0	0.151515151515152	0	0	0.032258064516129	0	0	0	0	0.27906976744186	0	0.0625	0.0714285714285714	0	0.0333333333333333	0	0	0	0	0.0666666666666667	0	0	0	0	0	0.0789473684210526	0	0.0384615384615385
ruziziensis_S1_1203820	0.421052631578947	0.1	0.205882352941176	0.355555555555556	0.238095238095238	0.272727272727273	0.0909090909090909	0.193548387096774	0.21875	0.222222222222222	0.243243243243243	0.25	0.0769230769230769	0.157894736842105	0.192307692307692	0.379310344827586	0.222222222222222	0.482758620689655	0.136363636363636	0.0357142857142857	0.212121212121212	0.16	0.272727272727273	0.166666666666667	0.277777777777778	0.0645161290322581	0.03125	0.4375	0.0454545454545455	0.0606060606060606	0.325581395348837	0.28	0.0625	0.357142857142857	0	0.0666666666666667	0.272727272727273	0.181818181818182	0.103448275862069	0.357142857142857	0.233333333333333	0.142857142857143	0.351351351351351	0.0869565217391304	0.310344827586207	0.0606060606060606	0.131578947368421	0.236842105263158	0.230769230769231
ruziziensis_S1_1240715	0.208333333333333	0.206896551724138	0.272727272727273	0	0.105263157894737	0.0882352941176471	0	0.458333333333333	0.28	0.0689655172413793	0.0666666666666667	0.185185185185185	0	0.136363636363636	0.241379310344828	0.0416666666666667	0	0	0.16	0.181818181818182	0.32258064516129	0.272727272727273	0.275862068965517	0	0	0.0588235294117647	0.105263157894737	0.111111111111111	0.3	0.0740740740740741	0.0740740740740741	0	0.153846153846154	0.2	0.208333333333333	0.130434782608696	0.125	0.272727272727273	0.136363636363636	0.2	0.0434782608695652	0.272727272727273	0.0666666666666667	0.277777777777778	0.3	0	0.217391304347826	0	0.0833333333333333
ruziziensis_S1_1240721	0.416666666666667	0.0344827586206897	0.0454545454545455	0.285714285714286	0.263157894736842	0.117647058823529	0	0.333333333333333	0.12	0.275862068965517	0.433333333333333	0.0740740740740741	0	0.0909090909090909	0.379310344827586	0.25	0	0.363636363636364	0.2	0.0454545454545455	0.129032258064516	0.0606060606060606	0.0344827586206897	0.121212121212121	0.181818181818182	0.0588235294117647	0.0526315789473684	0.555555555555556	0	0.111111111111111	0	0.333333333333333	0.0769230769230769	0.4	0	0.130434782608696	0.1875	0	0.136363636363636	0.333333333333333	0.304347826086957	0.0909090909090909	0.233333333333333	0.111111111111111	0.4	0.130434782608696	0.0434782608695652	0.19047619047619	0
ruziziensis_S1_1241399	0.315789473684211	0.0434782608695652	0	0.219512195121951	0.214285714285714	0.1	0	0.275862068965517	0.075	0.166666666666667	0.171428571428571	0.125	0	0.147058823529412	0.375	0.15625	0.0606060606060606	0.235294117647059	0.0714285714285714	0.0666666666666667	0.230769230769231	0	0.125	0.162162162162162	0.28	0.0625	0.0454545454545455	0.305555555555556	0	0.0512820512820513	0.0588235294117647	0.344827586206897	0	0.333333333333333	0	0.0909090909090909	0.272727272727273	0.0606060606060606	0.15	0.382352941176471	0.117647058823529	0.05	0.212121212121212	0.147058823529412	0.19047619047619	0.157894736842105	0	0.255813953488372	0
ruziziensis_S1_1245503	0.162162162162162	0.0833333333333333	0.0512820512820513	0.181818181818182	0.303030303030303	0.162162162162162	0	0.136363636363636	0.166666666666667	0.111111111111111	0.161290322580645	0.34375	0	0.133333333333333	0.282051282051282	0.142857142857143	0.142857142857143	0.235294117647059	0.272727272727273	0.0256410256410256	0.371428571428571	0.0526315789473684	0.0833333333333333	0.189189189189189	0.184210526315789	0.135135135135135	0.0689655172413793	0.363636363636364	0.0882352941176471	0.130434782608696	0	0.138888888888889	0.0833333333333333	0.205128205128205	0.08	0.075	0.170731707317073	0.075	0.0851063829787234	0.216216216216216	0.25	0.21875	0.27027027027027	0.114285714285714	0.170212765957447	0.0625	0.0943396226415094	0.196078431372549	0.0714285714285714
ruziziensis_S1_1245517	0.580645161290323	0.181818181818182	0.142857142857143	0.377777777777778	0.333333333333333	0.0666666666666667	0.147058823529412	0.464285714285714	0.181818181818182	0.238095238095238	0.3	0.166666666666667	0.128205128205128	0.347826086956522	0.4	0.444444444444444	0.2	0.470588235294118	0.3125	0.131578947368421	0.357142857142857	0.0555555555555556	0.137931034482759	0.208333333333333	0.285714285714286	0.214285714285714	0.217391304347826	0.375	0.037037037037037	0.235294117647059	0.16	0.285714285714286	0.272727272727273	0.387096774193548	0.0555555555555556	0.233333333333333	0.264705882352941	0.4	0.342105263157895	0.413793103448276	0.263157894736842	0.142857142857143	0.333333333333333	0.125	0.333333333333333	0.2	0.05	0.357142857142857	0.130434782608696
ruziziensis_S1_1261721	0.238095238095238	0	0.107142857142857	0.075	0.28	0.0357142857142857	0.0344827586206897	0.275862068965517	0.25	0.147058823529412	0.113636363636364	0.15625	0.0434782608695652	0.0784313725490196	0.342857142857143	0.0967741935483871	0.227272727272727	0.05	0.25	0.0263157894736842	0.166666666666667	0.037037037037037	0.302325581395349	0.105263157894737	0.344827586206897	0.210526315789474	0.148148148148148	0.379310344827586	0.0333333333333333	0.2	0	0.137931034482759	0.0869565217391304	0.325581395348837	0.0625	0.08	0.275862068965517	0.0333333333333333	0.1875	0.32258064516129	0.117647058823529	0.0689655172413793	0.233333333333333	0.142857142857143	0.230769230769231	0.037037037037037	0	0.333333333333333	0.176470588235294
ruziziensis_S1_1261754	0.142857142857143	0	0.107142857142857	0.075	0.28	0.0357142857142857	0	0.275862068965517	0.25	0.147058823529412	0.113636363636364	0.09375	0.0434782608695652	0.0784313725490196	0.257142857142857	0.0967741935483871	0.0909090909090909	0.05	0.25	0.0263157894736842	0.166666666666667	0.037037037037037	0.116279069767442	0.105263157894737	0.344827586206897	0.210526315789474	0.148148148148148	0.241379310344828	0.0333333333333333	0.2	0	0.137931034482759	0.0869565217391304	0.325581395348837	0.0625	0.08	0.0689655172413793	0.0333333333333333	0.09375	0.32258064516129	0.117647058823529	0.0689655172413793	0.233333333333333	0.142857142857143	0.230769230769231	0.037037037037037	0	0.333333333333333	0.117647058823529
ruziziensis_S1_1262436	0	0.2	0	0	0.1	0.142857142857143	0.25	0	0.0909090909090909	0.0285714285714286	0.157894736842105	0.222222222222222	0	0.448275862068966	0.136363636363636	0.133333333333333	0.193548387096774	0	0.291666666666667	0.08	0	0.321428571428571	0.0285714285714286	0.384615384615385	0	0.357142857142857	0.115384615384615	0.0740740740740741	0.285714285714286	0.176470588235294	0.233333333333333	0	0.241379310344828	0.08	0.192307692307692	0.148148148148148	0	0.0476190476190476	0.0416666666666667	0	0.228571428571429	0.130434782608696	0	0.0952380952380952	0	0.0833333333333333	0.0263157894736842	0	0.3
ruziziensis_S1_1262443	0	0.12	0.3125	0	0.05	0.178571428571429	0.1875	0.08	0.0909090909090909	0.0285714285714286	0.105263157894737	0.0555555555555556	0.25	0.0344827586206897	0	0.0666666666666667	0.161290322580645	0	0	0.2	0.117647058823529	0.142857142857143	0.0857142857142857	0	0	0	0.0384615384615385	0	0.19047619047619	0.176470588235294	0.0333333333333333	0	0.0344827586206897	0	0.307692307692308	0.0740740740740741	0	0.0952380952380952	0.291666666666667	0.0454545454545455	0.114285714285714	0	0.208333333333333	0.142857142857143	0	0.208333333333333	0.105263157894737	0	0.25
ruziziensis_S1_1262445	0	0.08	0.125	0	0	0.142857142857143	0.3125	0.04	0.272727272727273	0.228571428571429	0	0.166666666666667	0.5625	0.172413793103448	0.136363636363636	0.0666666666666667	0.354838709677419	0	0.25	0.32	0.176470588235294	0.321428571428571	0.114285714285714	0.115384615384615	0	0.214285714285714	0.423076923076923	0	0.142857142857143	0.235294117647059	0.3	0.0588235294117647	0.206896551724138	0.12	0.153846153846154	0.185185185185185	0.307692307692308	0.285714285714286	0.333333333333333	0	0.0857142857142857	0.173913043478261	0	0.19047619047619	0.142857142857143	0.125	0.263157894736842	0.0555555555555556	0.25
ruziziensis_S1_1264905	0.344827586206897	0.024390243902439	0.129032258064516	0	0.0555555555555556	0.205882352941176	0.0882352941176471	0.121212121212121	0.105263157894737	0.08	0	0.0357142857142857	0	0.0344827586206897	0.2	0.05	0	0.0689655172413793	0.0444444444444444	0.0540540540540541	0.379310344827586	0.131578947368421	0.0571428571428571	0.133333333333333	0	0.111111111111111	0.09375	0.147058823529412	0.0645161290322581	0.075	0	0	0	0.192307692307692	0.125	0.1	0.0714285714285714	0.105263157894737	0.0303030303030303	0.0769230769230769	0.0645161290322581	0.0882352941176471	0.0555555555555556	0.0967741935483871	0.32	0.137931034482759	0.03125	0	0.0909090909090909
ruziziensis_S1_1264919	0.344827586206897	0.024390243902439	0.129032258064516	0	0.0555555555555556	0.205882352941176	0.0882352941176471	0.121212121212121	0.105263157894737	0.08	0	0.0714285714285714	0	0.0344827586206897	0.2	0.05	0.0277777777777778	0.0689655172413793	0.111111111111111	0.0540540540540541	0.379310344827586	0.131578947368421	0.114285714285714	0.133333333333333	0	0.111111111111111	0.09375	0.147058823529412	0.0645161290322581	0.075	0	0	0	0.192307692307692	0.125	0.1	0.142857142857143	0.105263157894737	0.0909090909090909	0.0769230769230769	0.0645161290322581	0.0882352941176471	0.0555555555555556	0.0967741935483871	0.32	0.137931034482759	0.03125	0	0.181818181818182
ruziziensis_S1_1269506	0	0.25	0.19047619047619	0.0882352941176471	0.1	0.5	0.631578947368421	0	0.448275862068966	0.333333333333333	0.0540540540540541	0.352941176470588	0.434782608695652	0.394736842105263	0.192307692307692	0.103448275862069	0.413793103448276	0	0.55	0.418604651162791	0.236842105263158	0.5	0.230769230769231	0.419354838709677	0	0.275862068965517	0.516129032258065	0.0303030303030303	0.4	0.34375	0.371428571428571	0	0.375	0.12	0.210526315789474	0.333333333333333	0.333333333333333	0.357142857142857	0.470588235294118	0	0.260869565217391	0.266666666666667	0.0208333333333333	0.321428571428571	0	0.419354838709677	0.4	0.0357142857142857	0.482758620689655
ruziziensis_S1_1269508	0.117647058823529	0.0681818181818182	0	0.176470588235294	0.15	0	0.0263157894736842	0.151515151515152	0.0689655172413793	0.0303030303030303	0.108108108108108	0.0588235294117647	0.0434782608695652	0.0263157894736842	0.0769230769230769	0.0689655172413793	0.0344827586206897	0.0612244897959184	0.05	0	0.105263157894737	0.0833333333333333	0	0.0645161290322581	0.166666666666667	0.0344827586206897	0.0645161290322581	0.0909090909090909	0.0285714285714286	0.0625	0	0.111111111111111	0.0625	0.08	0	0.0277777777777778	0.0238095238095238	0.0357142857142857	0.0294117647058824	0.157894736842105	0	0.0333333333333333	0.0625	0.107142857142857	0.0434782608695652	0	0.0857142857142857	0.142857142857143	0.0344827586206897
ruziziensis_S1_1275531	0.592592592592593	0.189189189189189	0.28125	0	0.32258064516129	0	0.0975609756097561	0.227272727272727	0.0740740740740741	0.0666666666666667	0.2	0.193548387096774	0.0384615384615385	0.120689655172414	0.379310344827586	0.21875	0.131578947368421	0.04	0.285714285714286	0.205128205128205	0.333333333333333	0.0625	0.478260869565217	0.0888888888888889	0	0.1	0.142857142857143	0.555555555555556	0.222222222222222	0.04	0.0517241379310345	0	0.0625	0.185185185185185	0.24390243902439	0.0512820512820513	0.307692307692308	0.166666666666667	0.35	0.523809523809524	0.115384615384615	0.25	0.129032258064516	0.25	0.428571428571429	0.125	0.136363636363636	0	0.09375
ruziziensis_S1_1275542	0.407407407407407	0.432432432432432	0.125	0.909090909090909	0.419354838709677	0.208333333333333	0.292682926829268	0.681818181818182	0.296296296296296	0.4	0.485714285714286	0.225806451612903	0.192307692307692	0.155172413793103	0.448275862068966	0.375	0.105263157894737	0.96	0.0714285714285714	0.384615384615385	0.466666666666667	0.291666666666667	0.152173913043478	0.288888888888889	0.8	0.366666666666667	0.261904761904762	0.407407407407407	0.194444444444444	0.32	0.189655172413793	0.761904761904762	0.34375	0.518518518518518	0.219512195121951	0.384615384615385	0.307692307692308	0.277777777777778	0.25	0.285714285714286	0.461538461538462	0.4	0.741935483870968	0.142857142857143	0.476190476190476	0.375	0.363636363636364	0.888888888888889	0.125
ruziziensis_S1_1289914	0.324324324324324	0	0.137931034482759	0.326530612244898	0.296296296296296	0.256410256410256	0	0.214285714285714	0.178571428571429	0.234042553191489	0.28	0.108695652173913	0.0588235294117647	0.142857142857143	0.36	0.128205128205128	0.0285714285714286	0.327272727272727	0.0666666666666667	0.0540540540540541	0.418604651162791	0.0465116279069767	0.0285714285714286	0.0294117647058824	0.354838709677419	0.0285714285714286	0.0285714285714286	0.342857142857143	0	0.205882352941176	0.032258064516129	0.282051282051282	0.0625	0.257142857142857	0	0.0212765957446809	0.161290322580645	0.0555555555555556	0.153846153846154	0.291666666666667	0.184210526315789	0.138888888888889	0.303030303030303	0.117647058823529	0.304347826086957	0.0487804878048781	0.0285714285714286	0.236842105263158	0.0454545454545455
ruziziensis_S1_1296563	0.2	0.272727272727273	0.409090909090909	0.272727272727273	0.0769230769230769	0.3	0.205882352941176	0.242424242424242	0.392857142857143	0.325581395348837	0.258064516129032	0.384615384615385	0.15	0.178571428571429	0.368421052631579	0.294117647058824	0.3	0.0666666666666667	0.25	0.416666666666667	0.344827586206897	0.4	0.181818181818182	0.225806451612903	0.1	0.3	0.454545454545455	0.258064516129032	0.5	0.36	0.272727272727273	0.272727272727273	0.208333333333333	0.214285714285714	0.166666666666667	0.366666666666667	0.315789473684211	0.263157894736842	0.225806451612903	0.217391304347826	0.153846153846154	0.277777777777778	0.421052631578947	0.153846153846154	0.366666666666667	0.235294117647059	0.333333333333333	0.05	0.16
ruziziensis_S1_1297229	0.166666666666667	0.0677966101694915	0.0227272727272727	0.146341463414634	0.0465116279069767	0.0232558139534884	0	0.03125	0.0810810810810811	0.0576923076923077	0.365384615384615	0.145833333333333	0.0344827586206897	0.0454545454545455	0.133333333333333	0.0638297872340425	0.0454545454545455	0.152173913043478	0.115384615384615	0.0526315789473684	0.032258064516129	0.0357142857142857	0.0545454545454545	0.0476190476190476	0.269230769230769	0.0697674418604651	0.02	0.0652173913043478	0.0425531914893617	0.04	0	0.106382978723404	0	0.0930232558139535	0.0196078431372549	0	0.0256410256410256	0.0769230769230769	0.08	0.108108108108108	0.175	0.0487804878048781	0.173913043478261	0.114285714285714	0.148936170212766	0.0212765957446809	0.0317460317460317	0.191489361702128	0.0204081632653061
ruziziensis_S1_1297398	0	0.078125	0.156862745098039	0.0377358490566038	0.0789473684210526	0.392857142857143	0.176470588235294	0.04	0.121212121212121	0.246753246753247	0	0.17910447761194	0.21875	0.125	0.117647058823529	0.0612244897959184	0.350877192982456	0.0975609756097561	0.0606060606060606	0.314285714285714	0.117647058823529	0.338983050847458	0.102040816326531	0.0701754385964912	0.0344827586206897	0.11864406779661	0.32	0	0.267857142857143	0.214285714285714	0.258620689655172	0.175	0.25	0.0714285714285714	0.222222222222222	0.354838709677419	0.175	0.19047619047619	0.309090909090909	0.0192307692307692	0.0681818181818182	0.145833333333333	0.0408163265306122	0.116279069767442	0	0.27906976744186	0.192982456140351	0.0384615384615385	0.233333333333333
ruziziensis_S1_1297424	0.285714285714286	0.109375	0.176470588235294	0.245283018867925	0.289473684210526	0.482142857142857	0.196078431372549	0.3	0.363636363636364	0.376623376623377	0.236363636363636	0.253731343283582	0.3125	0.303571428571429	0.411764705882353	0.183673469387755	0.43859649122807	0.292682926829268	0.181818181818182	0.314285714285714	0.352941176470588	0.474576271186441	0.122448979591837	0.263157894736842	0.344827586206897	0.169491525423729	0.42	0.388888888888889	0.285714285714286	0.339285714285714	0.275862068965517	0.525	0.340909090909091	0.410714285714286	0.222222222222222	0.435483870967742	0.3	0.380952380952381	0.418181818181818	0.269230769230769	0.113636363636364	0.1875	0.224489795918367	0.302325581395349	0.5	0.325581395348837	0.228070175438596	0.384615384615385	0.3
ruziziensis_S1_1302132	0.25	0.355932203389831	0.181818181818182	0.306122448979592	0.424242424242424	0.307692307692308	0.268292682926829	0.170731707317073	0.257142857142857	0.333333333333333	0.520833333333333	0.523809523809524	0.222222222222222	0.5	0.25	0.425531914893617	0.179487179487179	0.571428571428571	0.379310344827586	0.30952380952381	0.4	0.2	0.161290322580645	0.366666666666667	0.310344827586207	0.292682926829268	0.409090909090909	0.352941176470588	0.0967741935483871	0.391304347826087	0.222222222222222	0.333333333333333	0.2	0.270833333333333	0.484848484848485	0.214285714285714	0.260869565217391	0.266666666666667	0.533333333333333	0.307692307692308	0.463414634146341	0.181818181818182	0.378378378378378	0.483870967741935	0.46875	0.482758620689655	0.0416666666666667	0.25	0.333333333333333
ruziziensis_S1_1302163	0.25	0.0847457627118644	0.0909090909090909	0.285714285714286	0.212121212121212	0.205128205128205	0	0.170731707317073	0.171428571428571	0.303030303030303	0.395833333333333	0.142857142857143	0	0.0714285714285714	0.21875	0.191489361702128	0.0256410256410256	0.571428571428571	0.137931034482759	0.0714285714285714	0.366666666666667	0.0666666666666667	0.0967741935483871	0.133333333333333	0.310344827586207	0.024390243902439	0.113636363636364	0.352941176470588	0	0.130434782608696	0.0444444444444444	0.333333333333333	0.08	0.270833333333333	0	0.119047619047619	0.130434782608696	0.166666666666667	0.2	0.307692307692308	0.170731707317073	0.0909090909090909	0.378378378378378	0.258064516129032	0.46875	0.206896551724138	0.0208333333333333	0.25	0.0909090909090909
ruziziensis_S1_1303511	0.454545454545455	0.375	0.25	0	0.0833333333333333	0	0.263157894736842	0.285714285714286	0.470588235294118	0.0588235294117647	0.0714285714285714	0.105263157894737	0.1	0.157894736842105	0.125	0.142857142857143	0.125	0.0357142857142857	0.176470588235294	0.0909090909090909	0.136363636363636	0.230769230769231	0.357142857142857	0.142857142857143	0	0.15625	0.0833333333333333	0.315789473684211	0.285714285714286	0.222222222222222	0.037037037037037	0	0.2	0.25	0.142857142857143	0.294117647058824	0.333333333333333	0.272727272727273	0.142857142857143	0.259259259259259	0	0.4	0.1	0.181818181818182	0.230769230769231	0.0952380952380952	0.217391304347826	0.217391304347826	0.3125
ruziziensis_S1_1303523	0.409090909090909	0.0833333333333333	0.1	0.235294117647059	0.541666666666667	0.1875	0	0.228571428571429	0.0588235294117647	0.176470588235294	0.357142857142857	0.0526315789473684	0	0.105263157894737	0.333333333333333	0.142857142857143	0	0.214285714285714	0	0.0909090909090909	0.136363636363636	0.153846153846154	0.0714285714285714	0.178571428571429	0.318181818181818	0.0625	0.0833333333333333	0.263157894736842	0.0476190476190476	0.222222222222222	0.0740740740740741	0.5625	0.15	0.527777777777778	0	0.235294117647059	0.388888888888889	0.318181818181818	0.142857142857143	0.444444444444444	0.210526315789474	0.04	0.3	0.181818181818182	0.269230769230769	0.19047619047619	0	0.304347826086957	0
ruziziensis_S1_1313966	0.461538461538462	0.0333333333333333	0	0.117647058823529	0.214285714285714	0.107142857142857	0.03125	0.263157894736842	0.2	0.136363636363636	0.136363636363636	0.193548387096774	0.032258064516129	0.0833333333333333	0.176470588235294	0.1875	0.0555555555555556	0.466666666666667	0.266666666666667	0.037037037037037	0.230769230769231	0.0416666666666667	0.0769230769230769	0.148148148148148	0.0769230769230769	0	0.142857142857143	0.142857142857143	0.0689655172413793	0	0	0.25	0.136363636363636	0.4	0	0.151515151515152	0.318181818181818	0.238095238095238	0.151515151515152	0.333333333333333	0.136363636363636	0.25	0.210526315789474	0.133333333333333	0.461538461538462	0.133333333333333	0.0333333333333333	0.230769230769231	0
ruziziensis_S1_1314018	0.153846153846154	0.3	0.363636363636364	0	0.214285714285714	0.142857142857143	0.15625	0.315789473684211	0.15	0.0909090909090909	0.181818181818182	0.032258064516129	0	0.25	0.411764705882353	0.125	0.0555555555555556	0.0666666666666667	0	0.148148148148148	0.269230769230769	0.166666666666667	0.384615384615385	0.0740740740740741	0	0.107142857142857	0.0952380952380952	0.619047619047619	0.103448275862069	0.2	0.217391304347826	0	0.136363636363636	0.133333333333333	0.1	0.151515151515152	0.0909090909090909	0.142857142857143	0.212121212121212	0.277777777777778	0.136363636363636	0.15	0.105263157894737	0.0666666666666667	0.230769230769231	0.1	0.166666666666667	0	0.0588235294117647
ruziziensis_S1_1318848	0.4375	0.0303030303030303	0.230769230769231	0.333333333333333	0.409090909090909	0.1875	0	0.434782608695652	0.105263157894737	0.478260869565217	0.125	0.0769230769230769	0.0714285714285714	0.352941176470588	0.533333333333333	0.166666666666667	0.318181818181818	0.4	0.333333333333333	0	0.4	0.0476190476190476	0.133333333333333	0.230769230769231	0.296296296296296	0.0769230769230769	0.111111111111111	0.45	0.0555555555555556	0.181818181818182	0.0526315789473684	0.4	0.217391304347826	0.416666666666667	0	0.25	0.4	0.266666666666667	0.222222222222222	0.5	0	0.117647058823529	0.347826086956522	0.235294117647059	0.647058823529412	0.176470588235294	0	0.346153846153846	0.105263157894737
ruziziensis_S1_1321929	0.0714285714285714	0.0256410256410256	0.133333333333333	0	0	0.0645161290322581	0	0	0	0	0	0	0	0.0689655172413793	0	0.0454545454545455	0	0.115384615384615	0	0	0	0	0.0465116279069767	0	0	0	0	0	0	0	0.1	0	0.0689655172413793	0.0526315789473684	0	0	0	0.125	0.0769230769230769	0	0	0	0	0	0	0	0	0	0.05
ruziziensis_S1_1337043	0	0.375	0.514285714285714	0.0833333333333333	0.2	0.611111111111111	0.825	0.0285714285714286	0.416666666666667	0.382352941176471	0.113636363636364	0.541666666666667	0.696969696969697	0.533333333333333	0.111111111111111	0.32258064516129	0.58974358974359	0	0.448275862068966	0.652173913043478	0.333333333333333	0.666666666666667	0.25	0.594594594594595	0	0.352941176470588	0.476190476190476	0.0476190476190476	0.478260869565217	0.736842105263158	0.516129032258065	0.105263157894737	0.5	0.0434782608695652	0.666666666666667	0.552631578947368	0.368421052631579	0.583333333333333	0.80952380952381	0.0416666666666667	0.4	0.4	0.0731707317073171	0.6	0.037037037037037	0.483870967741935	0.666666666666667	0.0833333333333333	0.666666666666667
ruziziensis_S1_1337062	0.454545454545455	0.075	0.114285714285714	0.166666666666667	0.35	0.0277777777777778	0	0.371428571428571	0.277777777777778	0.176470588235294	0.181818181818182	0.166666666666667	0.0303030303030303	0.0666666666666667	0.37037037037037	0.290322580645161	0.205128205128205	0.28125	0.172413793103448	0.0652173913043478	0.357142857142857	0.138888888888889	0.125	0.189189189189189	0.125	0.117647058823529	0.142857142857143	0.666666666666667	0.130434782608696	0.0526315789473684	0	0.236842105263158	0.227272727272727	0.260869565217391	0.0416666666666667	0.131578947368421	0.421052631578947	0.0833333333333333	0.142857142857143	0.458333333333333	0.114285714285714	0.228571428571429	0.268292682926829	0.233333333333333	0.444444444444444	0.258064516129032	0.0512820512820513	0.333333333333333	0.0740740740740741
ruziziensis_S1_1338607	0.0263157894736842	0.112359550561798	0.15	0.0204081632653061	0	0.153846153846154	0.344262295081967	0	0.0909090909090909	0.0952380952380952	0.0714285714285714	0.0909090909090909	0.431034482758621	0.1	0	0.015625	0.169811320754717	0.0232558139534884	0.027027027027027	0.130434782608696	0.032258064516129	0.214285714285714	0.1	0.02	0	0	0.101449275362319	0	0.111111111111111	0.142857142857143	0.181818181818182	0.0508474576271186	0.0571428571428571	0.02	0.28125	0.0133333333333333	0.037037037037037	0.239130434782609	0.137931034482759	0	0.107142857142857	0.078125	0.0714285714285714	0.28125	0	0.175438596491228	0.152777777777778	0	0.213114754098361
ruziziensis_S1_1343395	0.421052631578947	0.222222222222222	0.192982456140351	0	0.292682926829268	0.0333333333333333	0.125	0.235294117647059	0.19047619047619	0.0517241379310345	0.0212765957446809	0.217391304347826	0.0571428571428571	0.222222222222222	0.27906976744186	0.173076923076923	0.0172413793103448	0.0185185185185185	0.121212121212121	0.24	0.283333333333333	0.235294117647059	0.169811320754717	0.224489795918367	0	0.125	0.04	0.285714285714286	0.104166666666667	0.112903225806452	0.0256410256410256	0	0.0847457627118644	0.313725490196078	0.0645161290322581	0.226415094339623	0.0571428571428571	0.147058823529412	0.132075471698113	0.303030303030303	0.146341463414634	0.148148148148148	0.0638297872340425	0.166666666666667	0.25	0.025	0.135593220338983	0.0526315789473684	0.0517241379310345
ruziziensis_S1_1388496	0.166666666666667	0.148148148148148	0.173913043478261	0	0.277777777777778	0	0.125	0.416666666666667	0.333333333333333	0.0952380952380952	0.285714285714286	0.05	0	0.0384615384615385	0.125	0.0588235294117647	0.0454545454545455	0.117647058823529	0.142857142857143	0.130434782608696	0.2	0.214285714285714	0.12	0.107142857142857	0	0.15	0.142857142857143	0.357142857142857	0.222222222222222	0.172413793103448	0	0	0.125	0.368421052631579	0.0769230769230769	0.166666666666667	0.172413793103448	0.1875	0.08	0.0833333333333333	0.125	0.210526315789474	0.153846153846154	0.181818181818182	0.25	0.111111111111111	0.260869565217391	0	0.04
ruziziensis_S1_1406250	0	0.0689655172413793	0	0.0227272727272727	0.0869565217391304	0.125	0.107142857142857	0	0.032258064516129	0.12	0.111111111111111	0.342105263157895	0.133333333333333	0.37037037037037	0.037037037037037	0.178571428571429	0	0	0.225806451612903	0.148148148148148	0.0476190476190476	0.117647058823529	0.125	0.342105263157895	0.04	0.166666666666667	0.185185185185185	0	0	0.21875	0.25	0	0.115384615384615	0.0416666666666667	0.3	0.0882352941176471	0	0.125	0.125	0	0.25	0.15	0	0.1	0	0.0526315789473684	0	0	0.1875
ruziziensis_S1_1429206	0.303030303030303	0.0888888888888889	0.111111111111111	0.333333333333333	0.4	0.192307692307692	0.08	0.347826086956522	0.147058823529412	0.36	0.371428571428571	0.107142857142857	0.0476190476190476	0.347826086956522	0.411764705882353	0.25	0.115384615384615	0.255813953488372	0.111111111111111	0	0.282051282051282	0.0714285714285714	0.0377358490566038	0.111111111111111	0.418604651162791	0.117647058823529	0.3	0.346938775510204	0	0.266666666666667	0.05	0.368421052631579	0.05	0.391304347826087	0	0.0476190476190476	0.206896551724138	0.195652173913043	0.380952380952381	0.3125	0.222222222222222	0.0869565217391304	0.361111111111111	0.235294117647059	0.319148936170213	0.037037037037037	0.0227272727272727	0.458333333333333	0.0789473684210526
ruziziensis_S1_1429231	0.333333333333333	0.355555555555556	0.305555555555556	0.666666666666667	0.257142857142857	0.423076923076923	0.44	0.260869565217391	0.470588235294118	0.38	0.514285714285714	0.464285714285714	0.142857142857143	0.434782608695652	0.382352941176471	0.40625	0.423076923076923	0.697674418604651	0.277777777777778	0.32258064516129	0.256410256410256	0.178571428571429	0.471698113207547	0.37037037037037	0.581395348837209	0.647058823529412	0.55	0.244897959183673	0.636363636363636	0.433333333333333	0.65	0.605263157894737	0.6	0.326086956521739	0.40625	0.523809523809524	0.241379310344828	0.347826086956522	0.285714285714286	0.4375	0.481481481481481	0.695652173913043	0.5	0.294117647058824	0.361702127659574	0.37037037037037	0.318181818181818	0.5	0.368421052631579
ruziziensis_S1_1432424	0.19047619047619	0	0.136363636363636	0.314285714285714	0.419354838709677	0.205128205128205	0	0.340909090909091	0.0588235294117647	0.382352941176471	0.233333333333333	0.137931034482759	0.0740740740740741	0.137931034482759	0.277777777777778	0.0967741935483871	0.0625	0.366666666666667	0.0454545454545455	0.0666666666666667	0.230769230769231	0.0769230769230769	0.219512195121951	0.1875	0.478260869565217	0.0454545454545455	0.13953488372093	0.310344827586207	0	0.133333333333333	0.162790697674419	0.259259259259259	0	0.37037037037037	0	0.137254901960784	0.147058823529412	0.116279069767442	0.170731707317073	0.3125	0.172413793103448	0.147058823529412	0.344827586206897	0.0625	0.32258064516129	0.0588235294117647	0.0625	0.333333333333333	0.119047619047619
ruziziensis_S1_1432438	0.19047619047619	0	0.113636363636364	0.314285714285714	0.419354838709677	0.205128205128205	0	0.340909090909091	0.0588235294117647	0.382352941176471	0.233333333333333	0.137931034482759	0.0740740740740741	0.103448275862069	0.277777777777778	0.0645161290322581	0.0625	0.366666666666667	0.0454545454545455	0.0666666666666667	0.230769230769231	0.0769230769230769	0.121951219512195	0.1875	0.478260869565217	0.0454545454545455	0.13953488372093	0.275862068965517	0	0.133333333333333	0.0465116279069767	0.259259259259259	0	0.333333333333333	0	0.117647058823529	0.147058823529412	0.0697674418604651	0.0975609756097561	0.3125	0.137931034482759	0.147058823529412	0.344827586206897	0.0625	0.32258064516129	0.0588235294117647	0.03125	0.333333333333333	0.0714285714285714
ruziziensis_S1_1432482	0.526315789473684	0.428571428571429	0.388888888888889	0.72972972972973	0.444444444444444	0.461538461538462	0.5	0.40625	0.230769230769231	0.433333333333333	0.761904761904762	0.571428571428571	0.375	0.541666666666667	0.379310344827586	0.588235294117647	0.5	0.695652173913043	0.363636363636364	0.451612903225806	0.380952380952381	0.269230769230769	0.333333333333333	0.483870967741935	0.705882352941177	0.72	0.555555555555556	0.708333333333333	0.333333333333333	0.5	0.5625	0.689655172413793	0.333333333333333	0.294117647058824	0.571428571428571	0.3	0.193548387096774	0.259259259259259	0.25	0.235294117647059	0.5	0.518518518518518	0.526315789473684	0.333333333333333	0.210526315789474	0.482758620689655	0.4	0.6	0.275862068965517
ruziziensis_S1_1459026	0.259259259259259	0.0967741935483871	0.1	0.285714285714286	0.272727272727273	0.115384615384615	0.0740740740740741	0.16	0.181818181818182	0.105263157894737	0.125	0.105263157894737	0	0	0.375	0.1	0.115384615384615	0.173913043478261	0.15	0.0909090909090909	0.272727272727273	0.0476190476190476	0.136363636363636	0.1	0.333333333333333	0.259259259259259	0.136363636363636	0.210526315789474	0.037037037037037	0.0625	0	0.208333333333333	0.105263157894737	0.266666666666667	0.0689655172413793	0.260869565217391	0.117647058823529	0	0.0769230769230769	0.315789473684211	0.3	0.111111111111111	0.19047619047619	0.0588235294117647	0.3	0	0.1	0.24	0
ruziziensis_S1_1464603	0.411764705882353	0.208333333333333	0	0	0.0476190476190476	0.206896551724138	0	0.261904761904762	0.342857142857143	0.115384615384615	0.0476190476190476	0.0789473684210526	0	0.121212121212121	0.294117647058824	0.2	0	0	0.0625	0.121212121212121	0.272727272727273	0.153846153846154	0.363636363636364	0.0769230769230769	0	0.0810810810810811	0.03125	0.243243243243243	0.0909090909090909	0.0384615384615385	0.153846153846154	0	0.08	0.277777777777778	0.0740740740740741	0.235294117647059	0.32	0.260869565217391	0.166666666666667	0.259259259259259	0.0869565217391304	0.133333333333333	0	0.133333333333333	0.333333333333333	0.0967741935483871	0.1875	0	0.0555555555555556
ruziziensis_S1_1470488	0.333333333333333	0.0526315789473684	0.0204081632653061	0.180327868852459	0.35	0.113636363636364	0	0.160714285714286	0.130434782608696	0.209677419354839	0.174603174603175	0.0731707317073171	0.0204081632653061	0.0192307692307692	0.181818181818182	0.19672131147541	0	0.275862068965517	0.0333333333333333	0.0416666666666667	0.166666666666667	0.0384615384615385	0.0727272727272727	0.0277777777777778	0.314814814814815	0.0151515151515152	0.203125	0.288888888888889	0.0422535211267606	0.0727272727272727	0.0185185185185185	0.297872340425532	0.142857142857143	0.224489795918367	0	0.132352941176471	0.0869565217391304	0.157894736842105	0.145833333333333	0.297297297297297	0.119047619047619	0.125	0.234042553191489	0.106382978723404	0.30952380952381	0.0975609756097561	0.0161290322580645	0.351351351351351	0.0625
ruziziensis_S1_1470998	0.266666666666667	0.254545454545455	0.117647058823529	0	0.21875	0.0344827586206897	0.0588235294117647	0.285714285714286	0.275862068965517	0.0652173913043478	0.0625	0.05	0	0.103448275862069	0.222222222222222	0.0740740740740741	0.0285714285714286	0.037037037037037	0.117647058823529	0.205882352941176	0.147058823529412	0.318181818181818	0.186046511627907	0.195121951219512	0	0.129032258064516	0.032258064516129	0.214285714285714	0.1875	0.0789473684210526	0.0526315789473684	0	0.117647058823529	0.290322580645161	0.0833333333333333	0.13953488372093	0.243243243243243	0.228571428571429	0.153846153846154	0.259259259259259	0	0.24	0.205882352941176	0.227272727272727	0.257142857142857	0.0294117647058824	0.108108108108108	0	0
ruziziensis_S1_1471022	0.466666666666667	0.290909090909091	0.235294117647059	0.707317073170732	0.375	0.206896551724138	0.235294117647059	0.452380952380952	0.310344827586207	0.434782608695652	0.5	0.3	0.0555555555555556	0.206896551724138	0.277777777777778	0.333333333333333	0.257142857142857	0.518518518518518	0.176470588235294	0.264705882352941	0.235294117647059	0.0909090909090909	0.232558139534884	0.146341463414634	0.619047619047619	0.290322580645161	0.129032258064516	0.214285714285714	0.28125	0.210526315789474	0.289473684210526	0.6	0.411764705882353	0.290322580645161	0.125	0.302325581395349	0.0540540540540541	0.142857142857143	0.0384615384615385	0.481481481481481	0.529411764705882	0.36	0.470588235294118	0.181818181818182	0.371428571428571	0.147058823529412	0.243243243243243	0.733333333333333	0.257142857142857
ruziziensis_S1_1473055	0.571428571428571	0.208333333333333	0.157894736842105	0.576923076923077	0.625	0.407407407407407	0.235294117647059	0.621621621621622	0.473684210526316	0.333333333333333	0.380952380952381	0.473684210526316	0.0454545454545455	0.0666666666666667	0.428571428571429	0.2	0.2	0.526315789473684	0.391304347826087	0.105263157894737	0.5	0.157894736842105	0.103448275862069	0.222222222222222	0.5	0.380952380952381	0.142857142857143	0.580645161290323	0.285714285714286	0.409090909090909	0	0.454545454545455	0.357142857142857	0.608695652173913	0.307692307692308	0.6	0.523809523809524	0.35	0.375	0.52	0.631578947368421	0.32	0.615384615384615	0.357142857142857	0.7	0.476190476190476	0.266666666666667	0.6	0.222222222222222
ruziziensis_S1_1473069	0.571428571428571	0.125	0.157894736842105	0.115384615384615	0.5	0.37037037037037	0.235294117647059	0.621621621621622	0.421052631578947	0.333333333333333	0.19047619047619	0.421052631578947	0.0454545454545455	0.0666666666666667	0.428571428571429	0.2	0.2	0.315789473684211	0.391304347826087	0.105263157894737	0.470588235294118	0.157894736842105	0.103448275862069	0.222222222222222	0.208333333333333	0.285714285714286	0.142857142857143	0.580645161290323	0.285714285714286	0.363636363636364	0	0.272727272727273	0.357142857142857	0.521739130434783	0.307692307692308	0.6	0.523809523809524	0.25	0.333333333333333	0.44	0.526315789473684	0.28	0.307692307692308	0.357142857142857	0.7	0.476190476190476	0.2	0.45	0.222222222222222
ruziziensis_S1_1473078	0.333333333333333	0.75	0.526315789473684	0.230769230769231	0.3125	0.407407407407407	0.588235294117647	0.324324324324324	0.421052631578947	0.481481481481481	0.476190476190476	0.421052631578947	0.454545454545455	0.8	0.428571428571429	0.65	0.466666666666667	0.368421052631579	0.478260869565217	0.789473684210526	0.352941176470588	0.526315789473684	0.724137931034483	0.611111111111111	0.416666666666667	0.619047619047619	0.714285714285714	0.258064516129032	0.571428571428571	0.409090909090909	0.875	0.318181818181818	0.5	0.304347826086957	0.384615384615385	0.35	0.285714285714286	0.45	0.458333333333333	0.36	0.263157894736842	0.56	0.230769230769231	0.571428571428571	0.233333333333333	0.333333333333333	0.733333333333333	0.35	0.444444444444444
ruziziensis_S1_1473081	0	0.0833333333333333	0	0.461538461538462	0.125	0.037037037037037	0	0	0.0526315789473684	0	0.19047619047619	0.0526315789473684	0	0	0	0	0	0.210526315789474	0	0	0.0294117647058824	0	0	0	0.291666666666667	0.0952380952380952	0	0	0	0.0454545454545455	0	0.181818181818182	0	0.0869565217391304	0	0	0	0.1	0.0416666666666667	0.08	0.105263157894737	0.04	0.307692307692308	0	0	0	0.0666666666666667	0.15	0
ruziziensis_S1_1473995	0.206896551724138	0.0677966101694915	0.0645161290322581	0.297872340425532	0.275862068965517	0.117647058823529	0.024390243902439	0.293103448275862	0.0892857142857143	0.294117647058824	0.116279069767442	0.2	0.0222222222222222	0.0784313725490196	0.171428571428571	0.148148148148148	0.171428571428571	0.232558139534884	0.137931034482759	0.032258064516129	0.219512195121951	0.0227272727272727	0.0740740740740741	0.142857142857143	0.256410256410256	0.0810810810810811	0.121951219512195	0.4	0	0.0677966101694915	0.0208333333333333	0.27027027027027	0.0645161290322581	0.173913043478261	0	0.116279069767442	0.125	0.145833333333333	0.230769230769231	0.194444444444444	0.0882352941176471	0.0212765957446809	0.382352941176471	0.285714285714286	0.384615384615385	0.177777777777778	0.0344827586206897	0.291666666666667	0.0178571428571429
ruziziensis_S1_1475185	0.363636363636364	0.260869565217391	0.192307692307692	0	0.238095238095238	0.142857142857143	0.0869565217391304	0.235294117647059	0.388888888888889	0.111111111111111	0	0.0952380952380952	0	0.0416666666666667	0.25	0.037037037037037	0	0.0454545454545455	0.2	0.1	0.148148148148148	0.166666666666667	0.303030303030303	0.263157894736842	0	0.166666666666667	0.222222222222222	0.28	0.181818181818182	0.0967741935483871	0.115384615384615	0	0.1875	0.321428571428571	0.263157894736842	0.315789473684211	0.272727272727273	0.428571428571429	0.0454545454545455	0.388888888888889	0.115384615384615	0.352941176470588	0	0	0.230769230769231	0.0952380952380952	0.285714285714286	0	0.157894736842105
ruziziensis_S1_1508296	0.210526315789474	0.27906976744186	0.518518518518518	0.372093023255814	0.434782608695652	0.88	0.379310344827586	0.241379310344828	0.409090909090909	0.5	0.454545454545455	0.333333333333333	0.714285714285714	0.421052631578947	0.166666666666667	0.296296296296296	0.483870967741935	0.32	0.15	0.37037037037037	0.347826086956522	0.411764705882353	0.642857142857143	0.344827586206897	0.178571428571429	0.172413793103448	0.714285714285714	0.40625	0.433333333333333	0.541666666666667	0.5	0.551724137931034	0.296296296296296	0.371428571428571	0.25	0.545454545454545	0.347826086956522	0.45	0.482758620689655	0.347826086956522	0.44	0.318181818181818	0.388888888888889	0.533333333333333	0.444444444444444	0.5	0.6	0.217391304347826	0.46875
ruziziensis_S1_1512411	0.153846153846154	0.111111111111111	0	0	0	0.0526315789473684	0.260869565217391	0	0	0	0.0588235294117647	0.333333333333333	0.181818181818182	0.590909090909091	0.136363636363636	0.185185185185185	0.0476190476190476	0	0.4	0.238095238095238	0	0.230769230769231	0.2	0.235294117647059	0.1	0.208333333333333	0.1875	0	0	0.0909090909090909	0.181818181818182	0	0.16	0	0.24	0.0769230769230769	0.235294117647059	0.0454545454545455	0.0952380952380952	0.133333333333333	0.130434782608696	0.0434782608695652	0	0.1	0	0.230769230769231	0	0	0.157894736842105
ruziziensis_S1_1553992	0	0.075	0.181818181818182	0	0.0434782608695652	0.09375	0.242424242424242	0	0.0689655172413793	0.133333333333333	0.0666666666666667	0.03125	0.333333333333333	0	0	0.0434782608695652	0.0909090909090909	0	0.0454545454545455	0	0.1	0.192307692307692	0.16	0.03125	0	0	0.133333333333333	0	0.0967741935483871	0.0666666666666667	0	0.0555555555555556	0	0.0416666666666667	0.272727272727273	0	0.0357142857142857	0.285714285714286	0.2	0.1875	0.136363636363636	0.0454545454545455	0.04	0.185185185185185	0	0.0833333333333333	0.0967741935483871	0	0.285714285714286
ruziziensis_S1_1554002	0.380952380952381	0.45	0.272727272727273	0.837837837837838	0.260869565217391	0.28125	0.363636363636364	0.333333333333333	0.379310344827586	0.333333333333333	0.566666666666667	0.25	0.238095238095238	0.227272727272727	0.238095238095238	0.391304347826087	0.318181818181818	0.740740740740741	0.272727272727273	0.0714285714285714	0.333333333333333	0.192307692307692	0.36	0.25	0.739130434782609	0.516129032258065	0.2	0.230769230769231	0.354838709677419	0.233333333333333	0.166666666666667	0.555555555555556	0.380952380952381	0.333333333333333	0.272727272727273	0.178571428571429	0.178571428571429	0.238095238095238	0.16	0.3125	0.227272727272727	0.363636363636364	0.36	0.296296296296296	0.37037037037037	0.416666666666667	0.354838709677419	0.636363636363636	0.321428571428571
ruziziensis_S1_1554004	0.428571428571429	0.1	0.363636363636364	0.162162162162162	0.347826086956522	0.5	0.212121212121212	0.5	0.172413793103448	0.433333333333333	0.133333333333333	0.4375	0.333333333333333	0.454545454545455	0.476190476190476	0.304347826086957	0.181818181818182	0.185185185185185	0.454545454545455	0.571428571428571	0.366666666666667	0.269230769230769	0.16	0.25	0.260869565217391	0.0967741935483871	0.4	0.5	0.32258064516129	0.4	0.333333333333333	0.388888888888889	0.19047619047619	0.208333333333333	0.136363636363636	0.5	0.5	0.333333333333333	0.4	0.3125	0.272727272727273	0.0454545454545455	0.36	0.259259259259259	0.37037037037037	0.25	0.483870967741935	0.333333333333333	0.25
ruziziensis_S1_1555390	0.638888888888889	0.464788732394366	0.594594594594595	0	0.354838709677419	0.470588235294118	0.35	0.549019607843137	0.513513513513513	0.35	0.142857142857143	0.357142857142857	0.487179487179487	0.234042553191489	0.366666666666667	0.289473684210526	0.464285714285714	0.0754716981132075	0.106382978723404	0.48936170212766	0.6	0.551020408163265	0.436363636363636	0.259259259259259	0	0.16	0.411764705882353	0.488888888888889	0.372093023255814	0.465116279069767	0.448979591836735	0.0588235294117647	0.294117647058824	0.432432432432432	0.383333333333333	0.466666666666667	0.566666666666667	0.526315789473684	0.386363636363636	0.441860465116279	0.179487179487179	0.302325581395349	0.186046511627907	0.5	0.45	0.428571428571429	0.53448275862069	0.142857142857143	0.555555555555556
ruziziensis_S1_1590445	0	0.206896551724138	0.186046511627907	0	0.0434782608695652	0.181818181818182	0.2	0.0833333333333333	0.171428571428571	0.125	0.1	0.0714285714285714	0.517241379310345	0.0666666666666667	0	0.0588235294117647	0.210526315789474	0.2	0.0344827586206897	0.12	0.266666666666667	0.285714285714286	0.16	0.103448275862069	0	0	0.2	0	0.260869565217391	0.333333333333333	0.111111111111111	0	0.0476190476190476	0.0526315789473684	0.25	0.08	0.19047619047619	0.208333333333333	0.0526315789473684	0.1	0.263157894736842	0.0526315789473684	0.3	0.266666666666667	0	0.458333333333333	0.0930232558139535	0	0.304347826086957
ruziziensis_S1_1590472	1	0.344827586206897	0.13953488372093	0	0.434782608695652	0.136363636363636	0.0857142857142857	0.916666666666667	0.342857142857143	0.25	0.3	0.214285714285714	0.0344827586206897	0.166666666666667	0.571428571428571	0.470588235294118	0.105263157894737	0.2	0.172413793103448	0.36	0.4	0.0714285714285714	0.32	0.344827586206897	0	0.0769230769230769	0.0666666666666667	0.928571428571429	0.130434782608696	0.151515151515152	0	0.2	0.0952380952380952	0.526315789473684	0.222222222222222	0.36	0.238095238095238	0.291666666666667	0.157894736842105	0.8	0.263157894736842	0.473684210526316	0.5	0.266666666666667	1	0.25	0.255813953488372	0.5	0.130434782608696
ruziziensis_S1_1590535	0.0606060606060606	0.406779661016949	0.526315789473684	0.222222222222222	0.32	0.705882352941177	0.796875	0.03125	0.395833333333333	0.4375	0.209302325581395	0.666666666666667	0.816326530612245	0.651162790697674	0.173913043478261	0.25	0.723404255319149	0.153846153846154	0.685714285714286	0.646153846153846	0.340909090909091	0.727272727272727	0.491228070175439	0.468085106382979	0.0882352941176471	0.552631578947368	0.714285714285714	0.172413793103448	0.604651162790698	0.714285714285714	0.795918367346939	0.153846153846154	0.666666666666667	0.181818181818182	0.6875	0.5	0.775	0.428571428571429	0.642857142857143	0.161290322580645	0.627450980392157	0.320754716981132	0.0384615384615385	0.576923076923077	0.0357142857142857	0.771428571428571	0.583333333333333	0.103448275862069	0.815789473684211
ruziziensis_S1_1591333	0	0.0645161290322581	0.0740740740740741	0	0	0.0588235294117647	0.0606060606060606	0	0.0967741935483871	0	0.0869565217391304	0.294117647058824	0.0645161290322581	0.366666666666667	0	0.0952380952380952	0.25	0	0.185185185185185	0.12	0	0.153846153846154	0.0689655172413793	0.137931034482759	0	0.344827586206897	0.242424242424242	0	0.0416666666666667	0.114285714285714	0.0344827586206897	0	0.166666666666667	0.0476190476190476	0.157894736842105	0.0555555555555556	0.107142857142857	0.0740740740740741	0.0294117647058824	0	0.12	0.0869565217391304	0	0.125	0	0.25	0.0714285714285714	0	0.166666666666667
ruziziensis_S1_1591360	0.277777777777778	0.193548387096774	0.148148148148148	0	0.259259259259259	0.0294117647058824	0.0909090909090909	0.3125	0.193548387096774	0.111111111111111	0.0869565217391304	0.205882352941176	0.0645161290322581	0.166666666666667	0.296296296296296	0.0476190476190476	0.0277777777777778	0.0357142857142857	0.111111111111111	0.16	0.3	0.115384615384615	0.344827586206897	0.275862068965517	0	0.172413793103448	0.0909090909090909	0.4	0.25	0.114285714285714	0.103448275862069	0	0.166666666666667	0.285714285714286	0.105263157894737	0.25	0.142857142857143	0.148148148148148	0.264705882352941	0.266666666666667	0.08	0.130434782608696	0.181818181818182	0.333333333333333	0.423076923076923	0.0277777777777778	0.142857142857143	0.037037037037037	0.0833333333333333
ruziziensis_S1_1595932	0.142857142857143	0	0	0	0	0	0	0	0	0	0	0.0888888888888889	0	0	0.0714285714285714	0	0.037037037037037	0	0.0606060606060606	0	0	0	0.0540540540540541	0	0	0	0	0.145833333333333	0	0	0	0	0	0	0	0	0.214285714285714	0	0.102564102564103	0	0	0	0	0	0	0	0	0	0.102564102564103
ruziziensis_S1_1595980	0.0588235294117647	0	0	0	0	0	0.0238095238095238	0	0	0	0	0.0731707317073171	0	0	0.0588235294117647	0	0.142857142857143	0	0.0588235294117647	0	0	0	0.186046511627907	0	0	0	0	0.106382978723404	0	0.0333333333333333	0	0	0	0	0	0	0.294117647058824	0	0.0487804878048781	0	0	0	0	0	0	0	0	0	0.0625
ruziziensis_S1_1596018	0.411764705882353	0.571428571428571	0.5625	0.666666666666667	0.379310344827586	0.409090909090909	0.142857142857143	0.613636363636364	0.628571428571429	0.479166666666667	0.6	0.317073170731707	0.2	0.289473684210526	0.411764705882353	0.428571428571429	0.464285714285714	0.703125	0.323529411764706	0.342105263157895	0.53125	0.303030303030303	0.558139534883721	0.322033898305085	0.636363636363636	0.634146341463415	0.333333333333333	0.319148936170213	0.516129032258065	0.366666666666667	0.324324324324324	0.60377358490566	0.333333333333333	0.414634146341463	0.350877192982456	0.4375	0.205882352941176	0.285714285714286	0.317073170731707	0.37037037037037	0.391304347826087	0.543478260869565	0.611111111111111	0.255813953488372	0.444444444444444	0.256410256410256	0.428571428571429	0.595744680851064	0.291666666666667
ruziziensis_S1_1596876	0.340909090909091	0.0263157894736842	0.147058823529412	0.158730158730159	0.307692307692308	0.0540540540540541	0.0909090909090909	0.0952380952380952	0.179487179487179	0.0943396226415094	0.170731707317073	0.170731707317073	0	0.075	0.244897959183673	0.204545454545455	0.0666666666666667	0.222222222222222	0.19047619047619	0.0930232558139535	0.17910447761194	0.108695652173913	0.0444444444444444	0.142857142857143	0.236842105263158	0.08	0.0444444444444444	0.285714285714286	0.125	0.0816326530612245	0	0.138888888888889	0.128205128205128	0.244897959183673	0	0.121951219512195	0.419354838709677	0.111111111111111	0.0476190476190476	0.27906976744186	0.194444444444444	0.192307692307692	0.218181818181818	0.09375	0.177777777777778	0.0555555555555556	0.181818181818182	0.270833333333333	0.0238095238095238
ruziziensis_S1_1601887	0.333333333333333	0.0833333333333333	0.0285714285714286	0.6875	0.263157894736842	0	0.0303030303030303	0.148148148148148	0.117647058823529	0.172413793103448	0.833333333333333	0.368421052631579	0	0.111111111111111	0.275862068965517	0.0952380952380952	0.024390243902439	0.5	0.1	0.0416666666666667	0.172413793103448	0.075	0.0512820512820513	0.12	0.714285714285714	0.133333333333333	0.04	0.333333333333333	0	0.166666666666667	0	0.4	0.12	0.208333333333333	0	0.103448275862069	0.09375	0.0606060606060606	0.153846153846154	0.421052631578947	0.136363636363636	0.0882352941176471	0.285714285714286	0.0434782608695652	0.227272727272727	0	0.0185185185185185	0.714285714285714	0.037037037037037
ruziziensis_S1_1601943	0	0.194444444444444	0.485714285714286	0.3125	0.0526315789473684	0.588235294117647	0.303030303030303	0.148148148148148	0.117647058823529	0.379310344827586	0	0.368421052631579	0.178571428571429	0.5	0.206896551724138	0.380952380952381	0.585365853658537	0.1	0.7	0.375	0.0344827586206897	0.4	0.282051282051282	0.48	0.285714285714286	0.333333333333333	0.72	0	0.444444444444444	0.5	0.516129032258065	0.4	0.52	0.0833333333333333	0.25	0.448275862068966	0.34375	0.242424242424242	0.384615384615385	0	0.227272727272727	0.382352941176471	0.142857142857143	0.260869565217391	0.136363636363636	0.513513513513513	0.592592592592593	0	0.37037037037037
ruziziensis_S1_1602584	0.375	0.122448979591837	0.157894736842105	0.314814814814815	0.59375	0.333333333333333	0	0.384615384615385	0.28125	0.4	0.377777777777778	0.272727272727273	0.0833333333333333	0.186046511627907	0.4	0.205128205128205	0.0256410256410256	0.421052631578947	0	0.0333333333333333	0.4	0.131578947368421	0.0888888888888889	0.162162162162162	0.486486486486487	0.102564102564103	0.242424242424242	0.5	0.0294117647058824	0.0857142857142857	0.0434782608695652	0.4375	0.310344827586207	0.510204081632653	0	0.2	0.09375	0.28125	0.156862745098039	0.384615384615385	0.166666666666667	0.25	0.560975609756098	0.129032258064516	0.393939393939394	0.387096774193548	0.024390243902439	0.387096774193548	0.125
ruziziensis_S1_1602605	0.25	0.326530612244898	0.131578947368421	0.0185185185185185	0.1875	0.0833333333333333	0.292682926829268	0.282051282051282	0.15625	0.1	0.111111111111111	0.327272727272727	0.0833333333333333	0.465116279069767	0.2	0.307692307692308	0.0512820512820513	0.0175438596491228	0.470588235294118	0.2	0.342857142857143	0.184210526315789	0.177777777777778	0.27027027027027	0	0.358974358974359	0.181818181818182	0.166666666666667	0.382352941176471	0.285714285714286	0.260869565217391	0	0.206896551724138	0.142857142857143	0.4375	0.333333333333333	0.3125	0.25	0.196078431372549	0.230769230769231	0.166666666666667	0.295454545454545	0	0.290322580645161	0.333333333333333	0.161290322580645	0.24390243902439	0.0967741935483871	0.208333333333333
ruziziensis_S1_1602620	0.03125	0.0612244897959184	0.157894736842105	0	0	0.0555555555555556	0.219512195121951	0	0.125	0.075	0.0222222222222222	0	0.375	0.0697674418604651	0	0	0.128205128205128	0.0175438596491228	0	0.166666666666667	0.0571428571428571	0.157894736842105	0.155555555555556	0.108108108108108	0	0	0.0303030303030303	0	0.176470588235294	0.257142857142857	0.0869565217391304	0.03125	0.0344827586206897	0.0204081632653061	0.28125	0.0666666666666667	0.125	0.125	0.176470588235294	0.0769230769230769	0.0277777777777778	0.0681818181818182	0.0487804878048781	0.0645161290322581	0	0.0967741935483871	0.0487804878048781	0	0.125
ruziziensis_S1_1623974	0	0.181818181818182	0.0625	0	0.0555555555555556	0.214285714285714	0.121212121212121	0	0.037037037037037	0	0.0526315789473684	0.137931034482759	0.0714285714285714	0.173913043478261	0	0.214285714285714	0.181818181818182	0	0.0909090909090909	0.25	0	0.0689655172413793	0.0294117647058824	0.272727272727273	0.0526315789473684	0.4	0.05	0	0.0476190476190476	0.176470588235294	0.142857142857143	0	0.111111111111111	0	0.269230769230769	0.0476190476190476	0.153846153846154	0.0476190476190476	0.1	0	0.0526315789473684	0.0869565217391304	0	0.166666666666667	0	0.263157894736842	0	0	0.0476190476190476
ruziziensis_S1_1623977	0	0.181818181818182	0.0625	0	0.0555555555555556	0.214285714285714	0.121212121212121	0	0.0740740740740741	0	0.0526315789473684	0.172413793103448	0.0714285714285714	0.173913043478261	0	0.214285714285714	0.227272727272727	0	0.181818181818182	0.25	0	0.0689655172413793	0.0294117647058824	0.272727272727273	0.0526315789473684	0.4	0.05	0	0.0476190476190476	0.205882352941176	0.142857142857143	0	0.111111111111111	0	0.269230769230769	0.0476190476190476	0.230769230769231	0.0476190476190476	0.1	0	0.0526315789473684	0.0869565217391304	0	0.166666666666667	0	0.263157894736842	0	0	0.0476190476190476
ruziziensis_S1_1624000	0.478260869565217	0.454545454545455	0.625	0.0625	0.166666666666667	0.428571428571429	0.636363636363636	0.333333333333333	0.592592592592593	0.482758620689655	0.157894736842105	0.379310344827586	0.785714285714286	0.521739130434783	0.52	0.285714285714286	0.545454545454545	0	0.272727272727273	0.5	0.277777777777778	0.724137931034483	0.441176470588235	0.409090909090909	0.105263157894737	0.1	0.65	0.4	0.80952380952381	0.5	0.380952380952381	0.0625	0.388888888888889	0.210526315789474	0.538461538461538	0.571428571428571	0.692307692307692	0.619047619047619	0.45	0.5	0.368421052631579	0.565217391304348	0.235294117647059	0.583333333333333	0.379310344827586	0.526315789473684	0.76	0.153846153846154	0.80952380952381
ruziziensis_S1_1624001	0.304347826086957	0.0303030303030303	0.1875	0.375	0.5	0.0714285714285714	0	0.333333333333333	0.0740740740740741	0.275862068965517	0.263157894736842	0.103448275862069	0	0.130434782608696	0.24	0.214285714285714	0.181818181818182	0.4	0.272727272727273	0.0357142857142857	0.444444444444444	0	0.205882352941176	0.136363636363636	0.368421052631579	0	0.1	0.28	0	0.147058823529412	0	0.4375	0.111111111111111	0.210526315789474	0	0	0	0.0952380952380952	0.35	0.409090909090909	0.105263157894737	0.0869565217391304	0.529411764705882	0	0.241379310344828	0.0526315789473684	0.04	0.384615384615385	0.0476190476190476
ruziziensis_S1_1624004	0.434782608695652	0.242424242424242	0.25	0	0.0555555555555556	0.0714285714285714	0.121212121212121	0.333333333333333	0.259259259259259	0.206896551724138	0.157894736842105	0.241379310344828	0	0.260869565217391	0.32	0.285714285714286	0.0909090909090909	0	0.363636363636364	0.142857142857143	0.222222222222222	0.137931034482759	0.205882352941176	0.227272727272727	0	0	0.05	0.4	0.19047619047619	0.117647058823529	0.0952380952380952	0	0.0555555555555556	0.157894736842105	0.0384615384615385	0.19047619047619	0.307692307692308	0.19047619047619	0.3	0.318181818181818	0.157894736842105	0.304347826086957	0.0588235294117647	0.166666666666667	0.344827586206897	0.157894736842105	0.12	0.153846153846154	0.19047619047619
ruziziensis_S1_1630028	0.0555555555555556	0.0952380952380952	0.214285714285714	0	0	0.125	0.241379310344828	0.04	0.0454545454545455	0.0967741935483871	0	0.03125	0.416666666666667	0.172413793103448	0	0.0625	0.434782608695652	0	0	0.0909090909090909	0.105263157894737	0.0625	0.032258064516129	0	0	0	0.0769230769230769	0	0.19047619047619	0.151515151515152	0	0.0416666666666667	0.08	0.0454545454545455	0.172413793103448	0	0.25	0.1	0.2	0.0689655172413793	0.0769230769230769	0.0454545454545455	0	0	0	0.137931034482759	0.0833333333333333	0	0.272727272727273
ruziziensis_S1_1630047	0	0.0476190476190476	0.107142857142857	0.0540540540540541	0	0.4375	0.344827586206897	0.04	0.0909090909090909	0.258064516129032	0.0526315789473684	0.15625	0.0833333333333333	0.0344827586206897	0.111111111111111	0.0625	0.304347826086957	0	0.266666666666667	0.318181818181818	0.105263157894737	0.375	0.193548387096774	0.15	0.0454545454545455	0.0344827586206897	0.384615384615385	0	0.238095238095238	0.272727272727273	0.0833333333333333	0.166666666666667	0.2	0.0454545454545455	0.0689655172413793	0.296296296296296	0.25	0.25	0.25	0.0344827586206897	0.230769230769231	0.136363636363636	0	0.1	0	0.310344827586207	0.194444444444444	0.0952380952380952	0.136363636363636
ruziziensis_S1_1655421	0.620689655172414	0.263157894736842	0.25	0.384615384615385	0.34375	0.185185185185185	0.0344827586206897	0.387096774193548	0.413793103448276	0.229166666666667	0.451612903225806	0.186046511627907	0	0.037037037037037	0.290322580645161	0.25	0.131578947368421	0.454545454545455	0.268292682926829	0.037037037037037	0.617647058823529	0.184210526315789	0.238095238095238	0.0571428571428571	0.392857142857143	0.19047619047619	0.191489361702128	0.538461538461538	0.173913043478261	0.0512820512820513	0	0.514285714285714	0.1	0.266666666666667	0.027027027027027	0.111111111111111	0.268292682926829	0.0526315789473684	0.0967741935483871	0.566666666666667	0.208333333333333	0.444444444444444	0.482758620689655	0.233333333333333	0.368421052631579	0.235294117647059	0.153846153846154	0.511627906976744	0.25
ruziziensis_S1_1655469	0.0833333333333333	0	0.125	0	0.0833333333333333	0.0333333333333333	0.103448275862069	0.193548387096774	0.0882352941176471	0.0833333333333333	0	0	0	0.025	0.111111111111111	0.0571428571428571	0	0.0333333333333333	0	0	0.151515151515152	0.0344827586206897	0.0476190476190476	0	0	0.0357142857142857	0.0384615384615385	0.181818181818182	0.024390243902439	0.0285714285714286	0	0	0.0384615384615385	0.19047619047619	0.0188679245283019	0.0833333333333333	0.0571428571428571	0.0606060606060606	0	0.15625	0.0416666666666667	0.0909090909090909	0	0.0357142857142857	0.115384615384615	0.0571428571428571	0.0526315789473684	0	0
ruziziensis_S1_1655502	0	0	0	0.0277777777777778	0.0277777777777778	0.0333333333333333	0	0.032258064516129	0.0882352941176471	0	0.0714285714285714	0.108108108108108	0	0	0.0740740740740741	0.0285714285714286	0.153846153846154	0.0666666666666667	0.0967741935483871	0	0.0606060606060606	0	0	0	0.206896551724138	0.0357142857142857	0.0769230769230769	0.181818181818182	0	0.0571428571428571	0	0.222222222222222	0.0384615384615385	0	0	0	0.114285714285714	0	0.0487804878048781	0.0625	0.0416666666666667	0.0909090909090909	0.1	0.0357142857142857	0	0.0285714285714286	0	0.210526315789474	0
ruziziensis_S1_1655517	0.0833333333333333	0	0.125	0.0277777777777778	0.111111111111111	0.0666666666666667	0.103448275862069	0.225806451612903	0.176470588235294	0.0833333333333333	0.0714285714285714	0.108108108108108	0	0.025	0.185185185185185	0.0857142857142857	0.153846153846154	0.1	0.0967741935483871	0	0.212121212121212	0.0344827586206897	0.0476190476190476	0	0.206896551724138	0.0714285714285714	0.115384615384615	0.363636363636364	0.024390243902439	0.0857142857142857	0	0.222222222222222	0.0769230769230769	0.19047619047619	0.0188679245283019	0.0833333333333333	0.171428571428571	0.0606060606060606	0.0487804878048781	0.21875	0.0833333333333333	0.181818181818182	0.1	0.0714285714285714	0.115384615384615	0.0857142857142857	0.0526315789473684	0.210526315789474	0
ruziziensis_S1_1663020	0.227272727272727	0.205128205128205	0.15	0	0.260869565217391	0.0303030303030303	0.0666666666666667	0.125	0.217391304347826	0.103448275862069	0.0740740740740741	0.037037037037037	0.0555555555555556	0.114285714285714	0.0833333333333333	0.125	0.0625	0.04	0.1	0.08	0.111111111111111	0.136363636363636	0.25	0.1	0	0	0.105263157894737	0.142857142857143	0.0476190476190476	0.037037037037037	0.0540540540540541	0	0.157894736842105	0.214285714285714	0.0416666666666667	0.15	0.2	0.2	0.0769230769230769	0.44	0.125	0.192307692307692	0.142857142857143	0.25	0.166666666666667	0.0833333333333333	0.233333333333333	0.0769230769230769	0.105263157894737
ruziziensis_S1_1663034	0.363636363636364	0.0769230769230769	0.05	0.178571428571429	0.304347826086957	0.121212121212121	0	0.333333333333333	0.0869565217391304	0.206896551724138	0.259259259259259	0.111111111111111	0	0.2	0.333333333333333	0.09375	0	0.44	0	0.04	0.222222222222222	0.0454545454545455	0	0.266666666666667	0.411764705882353	0.0714285714285714	0.105263157894737	0.428571428571429	0	0.111111111111111	0.0540540540540541	0.285714285714286	0.0526315789473684	0.357142857142857	0	0.1	0.2	0.15	0.115384615384615	0.28	0.0833333333333333	0.0769230769230769	0.357142857142857	0.2	0.222222222222222	0.125	0	0.307692307692308	0.157894736842105
ruziziensis_S1_1678626	0.27906976744186	0.48	0.6	0.02	0.25	0.47887323943662	0.518518518518518	0.407407407407407	0.53448275862069	0.476923076923077	0.111111111111111	0.333333333333333	0.609756097560976	0.428571428571429	0.519230769230769	0.196078431372549	0.568965517241379	0	0.355555555555556	0.568965517241379	0.461538461538462	0.621212121212121	0.578125	0.316666666666667	0	0.24	0.492307692307692	0.4	0.543478260869565	0.549019607843137	0.510204081632653	0.136363636363636	0.439024390243902	0.355555555555556	0.571428571428571	0.593220338983051	0.575	0.848484848484849	0.596153846153846	0.377777777777778	0.310344827586207	0.413793103448276	0.22	0.512820512820513	0.314814814814815	0.5	0.689655172413793	0.116279069767442	0.525
ruziziensis_S1_1687089	0	0.205882352941176	0.260869565217391	0.117647058823529	0.2	0.586206896551724	0.5	0	0.142857142857143	0.3	0.166666666666667	0.555555555555556	0.333333333333333	0.357142857142857	0.115384615384615	0.318181818181818	0.413793103448276	0	0.333333333333333	0.5625	0.107142857142857	0.307692307692308	0.137931034482759	0.368421052631579	0.037037037037037	0.407407407407407	0.470588235294118	0	0.375	0.354838709677419	0.411764705882353	0.0833333333333333	0.4	0.162162162162162	0.382352941176471	0.40625	0.172413793103448	0.333333333333333	0.419354838709677	0	0.4	0.222222222222222	0.0357142857142857	0.217391304347826	0.037037037037037	0.285714285714286	0.324324324324324	0.0689655172413793	0.36
ruziziensis_S1_1715426	0	0.208955223880597	0.306122448979592	0.0697674418604651	0.0175438596491228	0.15	0.0862068965517241	0	0.0571428571428571	0.102564102564103	0	0.0645161290322581	0	0.0943396226415094	0	0.111111111111111	0.2	0	0.125	0.087719298245614	0.0555555555555556	0.0512820512820513	0.163934426229508	0.0555555555555556	0	0.024390243902439	0.0175438596491228	0	0.194444444444444	0.15	0.171428571428571	0.0263157894736842	0	0.037037037037037	0.161290322580645	0.216216216216216	0.0645161290322581	0.037037037037037	0.109090909090909	0	0.0645161290322581	0.0540540540540541	0.1875	0.0384615384615385	0.0217391304347826	0.137931034482759	0.347826086956522	0.0625	0.04
ruziziensis_S1_1719628	0.129032258064516	0.0930232558139535	0.263157894736842	0.197674418604651	0.276595744680851	0.25	0.0204081632653061	0.163265306122449	0.245614035087719	0.0350877192982456	0.159090909090909	0.1	0	0.0555555555555556	0.297297297297297	0.134615384615385	0.0847457627118644	0.144927536231884	0.229508196721311	0.0217391304347826	0.314814814814815	0.106382978723404	0.133333333333333	0.0508474576271186	0.272727272727273	0.0888888888888889	0.0888888888888889	0.363636363636364	0.166666666666667	0.148936170212766	0	0.159090909090909	0.194444444444444	0.205882352941176	0.0285714285714286	0.16	0.19047619047619	0.0384615384615385	0.0540540540540541	0.545454545454545	0.122448979591837	0.12	0.274193548387097	0.24	0.220338983050847	0.116279069767442	0.0975609756097561	0.267857142857143	0.0625
ruziziensis_S1_1719645	0.433333333333333	0.0588235294117647	0.105263157894737	0.232558139534884	0.276595744680851	0.25	0	0.36734693877551	0.12280701754386	0.245614035087719	0.302325581395349	0.12	0.0476190476190476	0.0740740740740741	0.189189189189189	0.115384615384615	0.0172413793103448	0.231884057971014	0.0327868852459016	0.0869565217391304	0.226415094339623	0	0.0222222222222222	0.0869565217391304	0.345454545454545	0	0.133333333333333	0.386363636363636	0.0333333333333333	0.0851063829787234	0	0.227272727272727	0.114285714285714	0.323529411764706	0	0.06	0.0714285714285714	0.269230769230769	0.162162162162162	0.136363636363636	0.224489795918367	0.18	0.278688524590164	0.08	0.322033898305085	0.186046511627907	0.0344827586206897	0.25	0.21875
ruziziensis_S1_1719652	0.419354838709677	0.0465116279069767	0.105263157894737	0.232558139534884	0.276595744680851	0.181818181818182	0	0.36734693877551	0.12280701754386	0.245614035087719	0.295454545454545	0.12	0.0476190476190476	0.0740740740740741	0.189189189189189	0.115384615384615	0.0169491525423729	0.231884057971014	0.0327868852459016	0.0869565217391304	0.222222222222222	0	0.0222222222222222	0.0677966101694915	0.345454545454545	0	0.133333333333333	0.386363636363636	0.0333333333333333	0.0851063829787234	0	0.227272727272727	0.111111111111111	0.323529411764706	0	0.06	0.0714285714285714	0.269230769230769	0.162162162162162	0.136363636363636	0.224489795918367	0.18	0.274193548387097	0.08	0.322033898305085	0.186046511627907	0.024390243902439	0.25	0.21875
ruziziensis_S1_1719668	NA	0.121212121212121	0.294117647058824	0.241379310344828	0.291666666666667	0.305555555555556	0.0204081632653061	0.307692307692308	0.317073170731707	0.111111111111111	0.454545454545455	0.0666666666666667	0	0.0769230769230769	0.44	0.157894736842105	0.0862068965517241	0.222222222222222	0.23728813559322	0.0357142857142857	0.48	0.106382978723404	0.136363636363636	0.0714285714285714	0.454545454545455	0.0888888888888889	0.173913043478261	0.625	0.172413793103448	0.185185185185185	0	0.307692307692308	0.25	0.25	0.0285714285714286	0.170212765957447	0.21875	0	0.0555555555555556	0.631578947368421	0.25	0.0714285714285714	0.392857142857143	0.333333333333333	0.388888888888889	0.25	0.1	0.371428571428571	0
ruziziensis_S1_1753755	0	0.0909090909090909	0.25	0.121212121212121	0.0625	0.478260869565217	0.142857142857143	0	0.0769230769230769	0.294117647058824	0	0.142857142857143	0.19047619047619	0.230769230769231	0.269230769230769	0.0967741935483871	0.387096774193548	0.0909090909090909	0.142857142857143	0.264705882352941	0.15	0.393939393939394	0.266666666666667	0.142857142857143	0	0.133333333333333	0.423076923076923	0	0.3	0.53125	0.264705882352941	0.0434782608695652	0.208333333333333	0	0.131578947368421	0.268292682926829	0.16	0.214285714285714	0.238095238095238	0.111111111111111	0.0833333333333333	0.0833333333333333	0.0769230769230769	0.290322580645161	0.142857142857143	0.222222222222222	0.347826086956522	0	0.25
ruziziensis_S1_1753785	0	0.181818181818182	0.0416666666666667	0	0.1875	0.0869565217391304	0.178571428571429	0	0.153846153846154	0.0588235294117647	0.125	0.214285714285714	0.380952380952381	0.461538461538462	0.0384615384615385	0.225806451612903	0.129032258064516	0	0.457142857142857	0.294117647058824	0.1	0.0606060606060606	0.0666666666666667	0.371428571428571	0	0.333333333333333	0.346153846153846	0.137931034482759	0.133333333333333	0.1875	0.264705882352941	0	0.208333333333333	0.0588235294117647	0.315789473684211	0.195121951219512	0.12	0	0.19047619047619	0.111111111111111	0.25	0.25	0	0.32258064516129	0	0.333333333333333	0.130434782608696	0	0.21875
ruziziensis_S1_1760124	0.342105263157895	0.037037037037037	0.210526315789474	0.36	0.214285714285714	0.181818181818182	0	0.315789473684211	0.391304347826087	0.111111111111111	0.28	0.166666666666667	0	0.0357142857142857	0.19047619047619	0.125	0.1	0.296296296296296	0.153846153846154	0	0.305555555555556	0.181818181818182	0	0.375	0.208333333333333	0.1875	0.105263157894737	0.323529411764706	0.15	0.181818181818182	0.0625	0.318181818181818	0.0952380952380952	0.305555555555556	0	0.24	0.142857142857143	0.0967741935483871	0.0714285714285714	0.230769230769231	0.192307692307692	0.176470588235294	0.275862068965517	0.142857142857143	0.185185185185185	0.3125	0.0857142857142857	0.321428571428571	0
ruziziensis_S1_1760158	0.368421052631579	0.0740740740740741	0.315789473684211	0.52	0.392857142857143	0.272727272727273	0.0454545454545455	0.447368421052632	0.391304347826087	0.138888888888889	0.36	0.2	0.0714285714285714	0.0714285714285714	0.285714285714286	0.34375	0.1	0.518518518518518	0.192307692307692	0.0952380952380952	0.388888888888889	0.227272727272727	0.0869565217391304	0.375	0.333333333333333	0.1875	0.157894736842105	0.352941176470588	0.2	0.272727272727273	0.0625	0.5	0.0952380952380952	0.388888888888889	0.133333333333333	0.32	0.178571428571429	0.129032258064516	0.0714285714285714	0.269230769230769	0.269230769230769	0.235294117647059	0.413793103448276	0.142857142857143	0.185185185185185	0.3125	0.257142857142857	0.357142857142857	0
ruziziensis_S1_1763251	0.236842105263158	0.015625	0.0434782608695652	0	0.25	0.0655737704918033	0.0238095238095238	0.227272727272727	0.125	0.0757575757575758	0.0227272727272727	0.0508474576271186	0	0.0408163265306122	0.121212121212121	0.025	0	0	0.0535714285714286	0.0196078431372549	0.261904761904762	0.114285714285714	0.0784313725490196	0.0888888888888889	0	0.113636363636364	0.0681818181818182	0.2	0.0454545454545455	0.0638297872340425	0	0	0	0.245283018867925	0.0408163265306122	0.0408163265306122	0.12	0	0	0.272727272727273	0.0476190476190476	0.0681818181818182	0.0714285714285714	0.0571428571428571	0.26	0.0909090909090909	0.0166666666666667	0.0181818181818182	0.0212765957446809
ruziziensis_S1_1770512	0.25	0.0384615384615385	0.125	0	0.0454545454545455	0	0.0416666666666667	0.157894736842105	0.0476190476190476	0.0303030303030303	0	0	0	0.0416666666666667	0.0833333333333333	0	0	0	0.0666666666666667	0	0.129032258064516	0	0	0.0952380952380952	0	0	0	0.142857142857143	0	0	0	0	0	0.0769230769230769	0	0.0294117647058824	0	0	0.117647058823529	0.04	0	0	0.0526315789473684	0	0.0625	0.153846153846154	0	0.25	0
ruziziensis_S1_1806930	0.25	0.333333333333333	0.236842105263158	0.625	0.230769230769231	0.0869565217391304	0.2	0.311111111111111	0.194444444444444	0.3	0.620689655172414	0.2	0.0952380952380952	0.212121212121212	0.45	0.346153846153846	0.0952380952380952	0.5625	0.0588235294117647	0.166666666666667	0.269230769230769	0.2	0.2	0.0625	0.68	0.409090909090909	0.125	0.19047619047619	0.25	0.192307692307692	0.233333333333333	0.421052631578947	0.117647058823529	0.2	0.238095238095238	0.259259259259259	0.173913043478261	0.129032258064516	0.136363636363636	0.206896551724138	0.19047619047619	0.258064516129032	0.384615384615385	0.111111111111111	0.19047619047619	0.0857142857142857	0.285714285714286	0.473684210526316	0.2
ruziziensis_S1_1815887	0.333333333333333	0.0212765957446809	0.181818181818182	0.2	0.357142857142857	0.153846153846154	0	0.152542372881356	0.108108108108108	0.173076923076923	0.1	0.114285714285714	0	0.170212765957447	0.323529411764706	0.0833333333333333	0	0.151515151515152	0.0285714285714286	0	0.15	0.0882352941176471	0.04	0.0612244897959184	0.162790697674419	0.0222222222222222	0.0625	0.303030303030303	0.0232558139534884	0.025	0.0294117647058824	0.340425531914894	0.04	0.295454545454545	0	0.0222222222222222	0.0952380952380952	0.0714285714285714	0.0888888888888889	0.225806451612903	0.235294117647059	0	0.304347826086957	0.0487804878048781	0.379310344827586	0.0975609756097561	0	0.363636363636364	0.0612244897959184
ruziziensis_S1_1816068	0.2	0.121212121212121	0.153846153846154	0.5625	0.235294117647059	0.205882352941176	0.282051282051282	0.44	0.25	0.19047619047619	0.428571428571429	0.25	0.0588235294117647	0.314285714285714	0.0869565217391304	0.228571428571429	0.129032258064516	0.705882352941177	0.142857142857143	0.13953488372093	0.266666666666667	0.285714285714286	0.131578947368421	0.366666666666667	0.782608695652174	0.357142857142857	0.214285714285714	0.380952380952381	0.361111111111111	0.208955223880597	0.153846153846154	0.566666666666667	0.04	0.259259259259259	0.2	0.225	0.0857142857142857	0.333333333333333	0.0277777777777778	0.15	0.3125	0.351351351351351	0.5625	0.1	0.193548387096774	0.268292682926829	0.245283018867925	0.555555555555556	0.162162162162162
ruziziensis_S1_1821075	0.333333333333333	0.169014084507042	0.203703703703704	0.272727272727273	0.491228070175439	0.298507462686567	0.14	0.298245614035088	0.225	0.271428571428571	0.394736842105263	0.413793103448276	0.365384615384615	0.403508771929825	0.3	0.163265306122449	0.189655172413793	0.277777777777778	0.509803921568627	0.272727272727273	0.263157894736842	0.214285714285714	0.218181818181818	0.452830188679245	0.319148936170213	0.30188679245283	0.280701754385965	0.219512195121951	0.0952380952380952	0.363636363636364	0.368421052631579	0.444444444444444	0.229166666666667	0.352941176470588	0.245901639344262	0.287878787878788	0.283018867924528	0.285714285714286	0.313432835820896	0.340909090909091	0.377777777777778	0.26984126984127	0.28	0.288461538461538	0.302325581395349	0.214285714285714	0.137931034482759	0.458333333333333	0.243243243243243
ruziziensis_S1_1821123	0.184210526315789	0.0377358490566038	0.147058823529412	0.192307692307692	0.357142857142857	0.0961538461538462	0	0.25	0.137931034482759	0.192307692307692	0.216216216216216	0.0943396226415094	0.0540540540540541	0.13953488372093	0.34375	0.125	0.0232558139534884	0.48780487804878	0	0.0465116279069767	0.131578947368421	0	0.0571428571428571	0.117647058823529	0.263157894736842	0	0.0833333333333333	0.136363636363636	0.0487804878048781	0.03125	0.0185185185185185	0.256410256410256	0.0540540540540541	0.444444444444444	0	0.136363636363636	0.0526315789473684	0.102564102564103	0.0975609756097561	0.333333333333333	0.204545454545455	0.119047619047619	0.294117647058824	0.125	0.103448275862069	0.162162162162162	0	0.311111111111111	0.0857142857142857
ruziziensis_S1_1822368	0.0540540540540541	0.0447761194029851	0	0.0147058823529412	0.109375	0.0652173913043478	0	0.10958904109589	0.111111111111111	0	0.107142857142857	0.025	0	0.0545454545454545	0.105263157894737	0.104166666666667	0.0769230769230769	0.0597014925373134	0.09375	0.0169491525423729	0.101694915254237	0	0.107692307692308	0	0.106382978723404	0.0769230769230769	0.0727272727272727	0.0925925925925926	0	0.0307692307692308	0	0.0952380952380952	0	0.0757575757575758	0.02	0.0612244897959184	0.102564102564103	0.0483870967741935	0.05	0.15	0.194444444444444	0.025	0.195652173913043	0	0.127659574468085	0.0285714285714286	0.0363636363636364	0.135135135135135	0.0158730158730159
ruziziensis_S1_1826301	0	0.333333333333333	0.0357142857142857	0.0625	0.0333333333333333	0.0952380952380952	0.214285714285714	0	0.192307692307692	0.115384615384615	0.0833333333333333	0.35	0.0555555555555556	0.41025641025641	0.0555555555555556	0.266666666666667	0.142857142857143	0	0.5	0.214285714285714	0.0476190476190476	0.2	0.0888888888888889	0.5	0	0.6	0.242424242424242	0.0588235294117647	0.161290322580645	0.25	0.275862068965517	0	0.266666666666667	0.0689655172413793	0.379310344827586	0.0909090909090909	0.173913043478261	0.0689655172413793	0.0740740740740741	0.0454545454545455	0.318181818181818	0.5	0	0.125	0	0.15	0	0	0.0975609756097561
ruziziensis_S1_1846909	0.05	0.025	0	0.0357142857142857	0	0	0.0454545454545455	0.111111111111111	0	0	0.0476190476190476	0	0.0434782608695652	0.0222222222222222	0	0	0	0	0	0.032258064516129	0	0	0	0	0	0	0.032258064516129	0	0	0.0263157894736842	0	0	0	0.0227272727272727	0	0.0303030303030303	0	0	0.0588235294117647	0.0588235294117647	0.0526315789473684	0	0.0833333333333333	0	0.0769230769230769	0	0	0	0.0303030303030303
ruziziensis_S1_1846918	0.05	0.025	0.0416666666666667	0.0357142857142857	0	0	0.0454545454545455	0.037037037037037	0	0	0	0	0	0	0	0	0	0	0	0.032258064516129	0.0384615384615385	0	0.0238095238095238	0	0.0238095238095238	0	0.032258064516129	0.03125	0.024390243902439	0.0263157894736842	0.0526315789473684	0	0	0.0227272727272727	0.03125	0.0909090909090909	0	0	0.0588235294117647	0	0	0.0666666666666667	0	0	0	0.0277777777777778	0	0	0.0303030303030303
ruziziensis_S1_1847608	0	0.158730158730159	0.151515151515152	0.0769230769230769	0.111111111111111	0.4	0.358974358974359	0.0238095238095238	0.153846153846154	0.290909090909091	0.166666666666667	0.245283018867925	0.285714285714286	0.538461538461538	0.105263157894737	0.13953488372093	0.344827586206897	0	0.303030303030303	0.363636363636364	0.0930232558139535	0.275	0.234042553191489	0.372093023255814	0.0606060606060606	0.302325581395349	0.354838709677419	0.0303030303030303	0.236842105263158	0.470588235294118	0.371428571428571	0.04	0.53125	0.0645161290322581	0.318181818181818	0.25531914893617	0.205882352941176	0.0689655172413793	0.150943396226415	0.0357142857142857	0.108695652173913	0.32	0	0.344827586206897	0.032258064516129	0.333333333333333	0.269230769230769	0.0731707317073171	0.266666666666667
ruziziensis_S1_1848843	0.0256410256410256	0.112676056338028	0.275	0.129032258064516	0.0714285714285714	0.466666666666667	0.424242424242424	0.0579710144927536	0.173913043478261	0.434782608695652	0	0.354166666666667	0.615384615384615	0.416666666666667	0.228571428571429	0.153846153846154	0.542857142857143	0.0392156862745098	0.357142857142857	0.45	0.189189189189189	0.588235294117647	0.25	0.325581395348837	0.0476190476190476	0.244444444444444	0.516129032258065	0	0.470588235294118	0.565217391304348	0.397058823529412	0.238095238095238	0.404255319148936	0.0408163265306122	0.326923076923077	0.352941176470588	0.392857142857143	0.333333333333333	0.346938775510204	0.125	0.0740740740740741	0.293103448275862	0.0961538461538462	0.346153846153846	0.0425531914893617	0.636363636363636	0.377049180327869	0.15	0.444444444444444
ruziziensis_S1_1848912	0.311111111111111	0.316666666666667	0.274193548387097	0.302631578947368	0.368421052631579	0.26865671641791	0.583333333333333	0.205882352941176	0.323529411764706	0.276923076923077	0.291666666666667	0.388888888888889	0.5	0.633333333333333	0.216216216216216	0.170212765957447	0.32	0.408163265306122	0.485714285714286	0.321428571428571	0.311111111111111	0.333333333333333	0.415094339622642	0.325581395348837	0.348837209302326	0.333333333333333	0.468085106382979	0.326530612244898	0.169491525423729	0.365384615384615	0.365853658536585	0.292682926829268	0.304347826086957	0.377358490566038	0.40625	0.25	0.288888888888889	0.354166666666667	0.533333333333333	0.24	0.21875	0.146341463414634	0.302325581395349	0.375	0.315789473684211	0.41304347826087	0.107142857142857	0.260869565217391	0.468085106382979
ruziziensis_S1_1848928	0	0.133333333333333	0.0483870967741935	0.0263157894736842	0.0263157894736842	0.0447761194029851	0.25	0	0.0882352941176471	0.0307692307692308	0.0625	0.222222222222222	0.192307692307692	0.416666666666667	0.0540540540540541	0.0638297872340425	0.12	0	0.342857142857143	0.196428571428571	0.0222222222222222	0.0784313725490196	0.0377358490566038	0.232558139534884	0.0465116279069767	0.314814814814815	0.148936170212766	0.0408163265306122	0.0677966101694915	0.134615384615385	0.146341463414634	0	0.173913043478261	0	0.203125	0.113636363636364	0.0666666666666667	0.0625	0.155555555555556	0.06	0.09375	0.0731707317073171	0	0.03125	0	0.130434782608696	0.0714285714285714	0.0217391304347826	0.106382978723404
ruziziensis_S1_1861965	0.451612903225806	0.147058823529412	0.290322580645161	0.339285714285714	0.384615384615385	0.388888888888889	0.0833333333333333	0.428571428571429	0.352941176470588	0.243243243243243	0.454545454545455	0.384615384615385	0.111111111111111	0.2	0.522727272727273	0.363636363636364	0.233333333333333	0.285714285714286	0.3	0	0.482142857142857	0.269230769230769	0.206896551724138	0.08	0.321428571428571	0.21875	0.25	0.444444444444444	0.184210526315789	0.153846153846154	0	0.392857142857143	0.133333333333333	0.358490566037736	0.0555555555555556	0.291666666666667	0.575757575757576	0.333333333333333	0.235294117647059	0.666666666666667	0.318181818181818	0.304347826086957	0.51219512195122	0.392857142857143	0.547619047619048	0.230769230769231	0.0476190476190476	0.380952380952381	0.0434782608695652
ruziziensis_S1_1882726	0	0.0606060606060606	0.333333333333333	0	0	0.105263157894737	0.136363636363636	0	0.0714285714285714	0.08	0	0.05	0.433333333333333	0.0303030303030303	0	0.0454545454545455	0.222222222222222	0	0.1	0.0689655172413793	0.08	0.0952380952380952	0.269230769230769	0	0	0	0.0869565217391304	0	0.178571428571429	0	0.08	0.125	0.111111111111111	0.0434782608695652	0.105263157894737	0	0.173913043478261	0.277777777777778	0.16	0.0869565217391304	0	0	0	0.235294117647059	0	0.0625	0.193548387096774	0	0.111111111111111
ruziziensis_S1_1882738	0.5	0.424242424242424	0.625	0.533333333333333	0.571428571428571	0.263157894736842	0.318181818181818	0.304347826086957	0.392857142857143	0.44	0.285714285714286	0.3	0.5	0.181818181818182	0.388888888888889	0.272727272727273	0.611111111111111	0.5	0.25	0.275862068965517	0.44	0.142857142857143	0.423076923076923	0.166666666666667	0.5	0.375	0.217391304347826	0.65	0.392857142857143	0.1	0.28	0.625	0.166666666666667	0.347826086956522	0.210526315789474	0.238095238095238	0.521739130434783	0.555555555555556	0.44	0.391304347826087	0.375	0.266666666666667	0.681818181818182	0.352941176470588	0.3125	0.1875	0.354838709677419	0.769230769230769	0.444444444444444
ruziziensis_S1_1883365	0.285714285714286	0	0.02	0.17910447761194	0.195121951219512	0.0714285714285714	0.0298507462686567	0.308823529411765	0.191780821917808	0.166666666666667	0.266666666666667	0.0655737704918033	0	0.0208333333333333	0.192982456140351	0.142857142857143	0.087719298245614	0.17910447761194	0.26530612244898	0.0357142857142857	0.24	0.0746268656716418	0.06	0.02	0.181818181818182	0.209302325581395	0.176470588235294	0.26	0.0933333333333333	0.0163934426229508	0	0.288461538461538	0.1	0.102040816326531	0.0344827586206897	0.14	0.13953488372093	0.17741935483871	0.145161290322581	0.268292682926829	0.333333333333333	0.172413793103448	0.264150943396226	0.115384615384615	0.266666666666667	0.0892857142857143	0.0303030303030303	0.283018867924528	0.08
ruziziensis_S1_1883372	0.30952380952381	0.125	0.08	0.164179104477612	0.170731707317073	0.0714285714285714	0	0.117647058823529	0.0684931506849315	0.181818181818182	0.1	0.0327868852459016	0.0789473684210526	0.145833333333333	0.157894736842105	0.0952380952380952	0	0.134328358208955	0.102040816326531	0.0535714285714286	0.1	0	0.06	0.06	0.236363636363636	0.0232558139534884	0.0882352941176471	0.12	0	0.0491803278688525	0	0.192307692307692	0.05	0.244897959183673	0	0.08	0.0465116279069767	0.0161290322580645	0.0967741935483871	0.121951219512195	0.0526315789473684	0.0689655172413793	0.113207547169811	0.134615384615385	0.133333333333333	0.0357142857142857	0.0454545454545455	0.207547169811321	0
ruziziensis_S1_1883401	0	0.078125	0.2	0	0	0.119047619047619	0.253731343283582	0.0147058823529412	0.0821917808219178	0.0757575757575758	0.0666666666666667	0.0819672131147541	0.394736842105263	0.0416666666666667	0	0	0.192982456140351	0	0.0816326530612245	0.214285714285714	0.14	0.194029850746269	0.16	0.14	0	0	0.0588235294117647	0	0.186666666666667	0.131147540983607	0.148148148148148	0.0192307692307692	0	0.0408163265306122	0.155172413793103	0	0.116279069767442	0.129032258064516	0.193548387096774	0.0731707317073171	0.0350877192982456	0.0689655172413793	0.0377358490566038	0.115384615384615	0	0.0892857142857143	0.181818181818182	0	0.28
ruziziensis_S1_1885453	0.28125	0.0980392156862745	0.0754716981132075	0.170212765957447	0.27027027027027	0.172413793103448	0	0.16	0.142857142857143	0.149253731343284	0.173913043478261	0.0227272727272727	0.0714285714285714	0.0833333333333333	0.217391304347826	0.0789473684210526	0.0526315789473684	0.207547169811321	0.0476190476190476	0.0625	0.37037037037037	0	0.0526315789473684	0.166666666666667	0.236842105263158	0.0363636363636364	0.142857142857143	0.0943396226415094	0.0425531914893617	0.103448275862069	0.046875	0.239130434782609	0.131578947368421	0.288888888888889	0	0.0441176470588235	0.0615384615384615	0.105263157894737	0.0727272727272727	0.142857142857143	0.116279069767442	0.0666666666666667	0.105263157894737	0.0256410256410256	0.256410256410256	0.134615384615385	0	0.260869565217391	0.0689655172413793
ruziziensis_S1_1885467	0	0.0196078431372549	0	0.170212765957447	0	0.0172413793103448	0	0.02	0.0535714285714286	0	0.152173913043478	0.0909090909090909	0	0.0208333333333333	0.0217391304347826	0.0789473684210526	0.0526315789473684	0.169811320754717	0.119047619047619	0.0208333333333333	0.0555555555555556	0	0	0	0.184210526315789	0.0545454545454545	0.0571428571428571	0	0	0.0172413793103448	0	0.0869565217391304	0	0.0222222222222222	0	0.0147058823529412	0.0461538461538462	0.0263157894736842	0.0181818181818182	0.0714285714285714	0.0465116279069767	0.0444444444444444	0.315789473684211	0.0256410256410256	0	0	0.0277777777777778	0.326086956521739	0
ruziziensis_S1_1888774	0	0	0.108108108108108	0	0	0.028169014084507	0	0	0	0	0	0.0172413793103448	0	0.0344827586206897	0	0.137931034482759	0	0.0476190476190476	0	0.0185185185185185	0	0	0.0882352941176471	0	0	0.0694444444444444	0.0163934426229508	0	0	0	0.0961538461538462	0.0217391304347826	0.0862068965517241	0.0181818181818182	0	0.0483870967741935	0	0.0740740740740741	0.0517241379310345	0	0.0454545454545455	0	0	0	0	0	0.0344827586206897	0	0
ruziziensis_S1_1888855	0.25	0.0714285714285714	0.17741935483871	0.220588235294118	0.24390243902439	0.3125	0	0.23728813559322	0.06	0.132352941176471	0.242857142857143	0.163265306122449	0.0434782608695652	0.123456790123457	0.157894736842105	0.173913043478261	0.0196078431372549	0.245614035087719	0.0769230769230769	0.0655737704918033	0.173913043478261	0.037037037037037	0.0952380952380952	0.14	0.377777777777778	0.0384615384615385	0.0909090909090909	0.351351351351351	0.0208333333333333	0.1	0.191489361702128	0.326923076923077	0.170212765957447	0.307692307692308	0	0.107142857142857	0.170731707317073	0.109375	0.1875	0.311111111111111	0.224489795918367	0.0833333333333333	0.217391304347826	0.219512195121951	0.263157894736842	0.105263157894737	0.0576923076923077	0.4375	0.0727272727272727
ruziziensis_S1_1888859	0.0714285714285714	0.0142857142857143	0.112903225806452	0	0	0.09375	0	0	0	0	0	0.0204081632653061	0	0.0123456790123457	0	0.0652173913043478	0	0.0175438596491228	0	0	0	0	0.0714285714285714	0	0	0	0.0227272727272727	0	0	0	0.170212765957447	0	0.0638297872340425	0.0192307692307692	0	0.0178571428571429	0	0.046875	0.0208333333333333	0	0.0612244897959184	0	0	0	0	0	0.0192307692307692	0	0.0181818181818182
ruziziensis_S1_1888873	0.357142857142857	0.5	0.693548387096774	0.0588235294117647	0.341463414634146	0.375	0.828125	0.406779661016949	0.7	0.470588235294118	0.214285714285714	0.551020408163265	0.847826086956522	0.740740740740741	0.473684210526316	0.5	0.725490196078431	0.0526315789473684	0.692307692307692	0.80327868852459	0.391304347826087	0.759259259259259	0.547619047619048	0.66	0.0222222222222222	0.538461538461538	0.704545454545455	0.405405405405405	0.645833333333333	0.716666666666667	0.531914893617021	0.115384615384615	0.595744680851064	0.480769230769231	0.787878787878788	0.625	0.634146341463415	0.6875	0.604166666666667	0.333333333333333	0.448979591836735	0.625	0.282608695652174	0.682926829268293	0.368421052631579	0.666666666666667	0.711538461538462	0.125	0.709090909090909
ruziziensis_S1_1902027	0	0.290322580645161	0.478260869565217	0.032258064516129	0.166666666666667	0.483870967741935	0.666666666666667	0.0454545454545455	0.375	0.388888888888889	0.173913043478261	0.0952380952380952	0.65625	0.233333333333333	0	0.0588235294117647	0.62962962962963	0	0.1875	0.36	0.210526315789474	0.333333333333333	0.222222222222222	0.32258064516129	0	0.148148148148148	0.578947368421053	0	0.424242424242424	0.482758620689655	0.366666666666667	0.166666666666667	0.352941176470588	0.21875	0.419354838709677	0.28125	0.571428571428571	0.357142857142857	0.592592592592593	0.0555555555555556	0.260869565217391	0.105263157894737	0	0.235294117647059	0	0.391304347826087	0.451612903225806	0	0.411764705882353
ruziziensis_S1_1910265	0.236111111111111	0.074468085106383	0.111111111111111	0.201923076923077	0.2	0.0779220779220779	0.0158730158730159	0.22972972972973	0.166666666666667	0.105882352941176	0.144736842105263	0.146067415730337	0.0185185185185185	0.0909090909090909	0.185714285714286	0.2	0.116666666666667	0.2625	0.306666666666667	0	0.283950617283951	0.0746268656716418	0.109375	0.135802469135802	0.258620689655172	0.0958904109589041	0.159420289855072	0.171428571428571	0.0824742268041237	0.177215189873418	0	0.28125	0.0963855421686747	0.185185185185185	0.0126582278481013	0.222222222222222	0.203389830508475	0.101449275362319	0.175675675675676	0.220338983050847	0.191780821917808	0.130434782608696	0.186046511627907	0.0972222222222222	0.220588235294118	0.0158730158730159	0.0675675675675676	0.175	0.214285714285714
ruziziensis_S1_1955540	0	0.169014084507042	0.0465116279069767	0.0923076923076923	0.0697674418604651	0.117647058823529	0.217391304347826	0	0.111111111111111	0.0677966101694915	0.06	0.275862068965517	0.321428571428571	0.385964912280702	0.0697674418604651	0.184615384615385	0.157894736842105	0	0.428571428571429	0.225352112676056	0	0.170731707317073	0.0392156862745098	0.397058823529412	0	0.294117647058824	0.309090909090909	0	0.125	0.282608695652174	0.205882352941176	0	0.264150943396226	0	0.311111111111111	0.10126582278481	0.104166666666667	0	0.117647058823529	0	0.175438596491228	0.210526315789474	0	0.225	0	0.227272727272727	0.138461538461538	0	0
ruziziensis_S1_1955661	0.444444444444444	0.41304347826087	0.5	0.935483870967742	0.6	0.366666666666667	0.344827586206897	0.548387096774194	0.371428571428571	0.421052631578947	0.684210526315789	0.205882352941176	0.571428571428571	0.285714285714286	0.473684210526316	0.428571428571429	0.210526315789474	0.892857142857143	0.24	0.222222222222222	0.296296296296296	0.257142857142857	0.3	0.34375	0.96	0.371428571428571	0.2	0.53125	0.340425531914894	0.25	0.179487179487179	0.88	0.333333333333333	0.481481481481481	0.303030303030303	0.3125	0.233333333333333	0.173913043478261	0.0952380952380952	0.52	0.392857142857143	0.34375	0.702702702702703	0.1875	0.571428571428571	0.4375	0.2	0.863636363636364	0.304347826086957
ruziziensis_S1_1956565	0.5	0.333333333333333	0.0740740740740741	0.466666666666667	0.0714285714285714	0.384615384615385	0.3	0.28125	0.242424242424242	0.185185185185185	0.454545454545455	0.264705882352941	0.130434782608696	0.0434782608695652	0.266666666666667	0.25	0.272727272727273	0.541666666666667	0.333333333333333	0.0384615384615385	0.21875	0.206896551724138	0.371428571428571	0.2	0.555555555555556	0.285714285714286	0.12	0.25	0.296296296296296	0.380952380952381	0.269230769230769	0.482758620689655	0.266666666666667	0.259259259259259	0.0833333333333333	0.25	0.428571428571429	0.0967741935483871	0.233333333333333	0.258064516129032	0.28	0.304347826086957	0.384615384615385	0.227272727272727	0.363636363636364	0.208333333333333	0.208333333333333	0.45	0.25
ruziziensis_S1_1968330	0.375	0.181818181818182	0.0625	0.153846153846154	0.285714285714286	0.294117647058824	0.34375	0.142857142857143	0.0416666666666667	0.1875	0.344827586206897	0.318181818181818	0.230769230769231	0.476190476190476	0.368421052631579	0.4375	0.217391304347826	0.176470588235294	0.555555555555556	0.264705882352941	0.315789473684211	0.142857142857143	0.142857142857143	0.181818181818182	0.333333333333333	0.285714285714286	0.4	0.45	0.25	0.212121212121212	0.272727272727273	0.347826086956522	0.333333333333333	0.235294117647059	0.210526315789474	0.222222222222222	0.217391304347826	0.0625	0.210526315789474	0.285714285714286	0.363636363636364	0.333333333333333	0.111111111111111	0.230769230769231	0.294117647058824	0.2	0.0384615384615385	0.5	0.0909090909090909
ruziziensis_S1_1968352	0.25	0	0.0625	0.153846153846154	0.285714285714286	0.117647058823529	0.0625	0.142857142857143	0.0416666666666667	0.125	0.344827586206897	0.0454545454545455	0	0.19047619047619	0.263157894736842	0.3125	0.0869565217391304	0.176470588235294	0.333333333333333	0.0588235294117647	0.315789473684211	0	0	0	0.333333333333333	0.0476190476190476	0.25	0.45	0.0357142857142857	0.121212121212121	0	0.260869565217391	0.0666666666666667	0.235294117647059	0	0.148148148148148	0.173913043478261	0	0.157894736842105	0.285714285714286	0.181818181818182	0.0555555555555556	0.0555555555555556	0.153846153846154	0.294117647058824	0.08	0	0.5	0.0909090909090909
ruziziensis_S1_1975679	0	0.103896103896104	0.0769230769230769	0.010989010989011	0.0344827586206897	0.102040816326531	0.120879120879121	0	0.0806451612903226	0.0253164556962025	0.125	0.170212765957447	0.309090909090909	0.380952380952381	0.0555555555555556	0.0892857142857143	0.14	0	0.342105263157895	0.311475409836066	0.0851063829787234	0.0740740740740741	0.0158730158730159	0.291666666666667	0	0.383333333333333	0.218181818181818	0	0.109090909090909	0.125	0.188235294117647	0	0.296296296296296	0.0166666666666667	0.222222222222222	0.0476190476190476	0.028169014084507	0.0847457627118644	0.121212121212121	0.0222222222222222	0.186046511627907	0.102040816326531	0	0.105263157894737	0	0.175438596491228	0.0579710144927536	0.0571428571428571	0.173913043478261
ruziziensis_S1_1975685	0	0.116883116883117	0.2	0.032967032967033	0.0172413793103448	0.306122448979592	0.230769230769231	0.05	0.161290322580645	0.240506329113924	0	0.276595744680851	0.0909090909090909	0.142857142857143	0.0740740740740741	0.0714285714285714	0.28	0.0307692307692308	0.0526315789473684	0.19672131147541	0.106382978723404	0.407407407407407	0.222222222222222	0.0833333333333333	0.0188679245283019	0.166666666666667	0.272727272727273	0	0.272727272727273	0.267857142857143	0.341176470588235	0.0444444444444444	0.296296296296296	0.2	0.194444444444444	0.365079365079365	0.154929577464789	0.338983050847458	0.242424242424242	0.0222222222222222	0.0697674418604651	0.122448979591837	0.0566037735849057	0.105263157894737	0	0.403508771929825	0.289855072463768	0	0.246376811594203
ruziziensis_S1_1975699	0.0434782608695652	0.12987012987013	0.307692307692308	0	0.0172413793103448	0.122448979591837	0.274725274725275	0	0.145161290322581	0.189873417721519	0.03125	0.0851063829787234	0.454545454545455	0.0317460317460317	0	0.0535714285714286	0.18	0.0307692307692308	0.0526315789473684	0.131147540983607	0.148936170212766	0.185185185185185	0.0952380952380952	0.0833333333333333	0	0	0.0909090909090909	0	0.163636363636364	0.267857142857143	0.141176470588235	0.0444444444444444	0.0555555555555556	0.05	0.25	0.0317460317460317	0.126760563380282	0.186440677966102	0.196969696969697	0.0222222222222222	0.162790697674419	0.0204081632653061	0.0377358490566038	0.236842105263158	0	0.105263157894737	0.231884057971014	0	0.202898550724638
ruziziensis_S1_1975715	0.282608695652174	0.324675324675325	0.107692307692308	0	0.206896551724138	0.102040816326531	0.120879120879121	0.183333333333333	0.241935483870968	0.0632911392405063	0.03125	0.0851063829787234	0	0.126984126984127	0.37037037037037	0.196428571428571	0.02	0.0307692307692308	0.210526315789474	0.0983606557377049	0.170212765957447	0.185185185185185	0.238095238095238	0.0625	0	0.1	0.0909090909090909	0.2	0.127272727272727	0.0892857142857143	0.0352941176470588	0	0.0925925925925926	0.3	0.111111111111111	0.222222222222222	0.28169014084507	0.220338983050847	0.121212121212121	0.244444444444444	0.0930232558139535	0.306122448979592	0.0754716981132075	0.105263157894737	0.326530612244898	0.0526315789473684	0.188405797101449	0.0857142857142857	0.072463768115942
ruziziensis_S1_1977568	0.314285714285714	0.166666666666667	0.1875	0	0.371428571428571	0.0769230769230769	0.0153846153846154	0.295454545454545	0.405405405405405	0.0217391304347826	0.0303030303030303	0.12	0.027027027027027	0.195652173913043	0.230769230769231	0.210526315789474	0	0	0.0740740740740741	0.125	0.3	0.0666666666666667	0.254901960784314	0.0961538461538462	0	0.0277777777777778	0.0476190476190476	0.186046511627907	0.1875	0.130434782608696	0.027027027027027	0	0.0857142857142857	0.272727272727273	0.0487804878048781	0.26530612244898	0.108108108108108	0.21875	0.131578947368421	0.235294117647059	0.06	0.25	0.113636363636364	0.214285714285714	0.275862068965517	0.0909090909090909	0.0925925925925926	0.0294117647058824	0.0789473684210526
ruziziensis_S1_1977573	0.371428571428571	0.633333333333333	0.333333333333333	0.735849056603774	0.285714285714286	0.282051282051282	0.415384615384615	0.431818181818182	0.324324324324324	0.630434782608696	0.454545454545455	0.26	0.486486486486487	0.173913043478261	0.282051282051282	0.394736842105263	0.477272727272727	0.607843137254902	0.148148148148148	0.375	0.333333333333333	0.377777777777778	0.313725490196078	0.423076923076923	0.6875	0.5	0.261904761904762	0.511627906976744	0.520833333333333	0.369565217391304	0.351351351351351	0.475	0.228571428571429	0.363636363636364	0.634146341463415	0.244897959183673	0.297297297297297	0.5	0.289473684210526	0.411764705882353	0.46	0.34375	0.568181818181818	0.392857142857143	0.310344827586207	0.386363636363636	0.351851851851852	0.676470588235294	0.684210526315789
ruziziensis_S1_1977612	0	0.0666666666666667	0.25	0.0754716981132075	0.0285714285714286	0.333333333333333	0.261538461538462	0.0227272727272727	0.108108108108108	0.152173913043478	0.0303030303030303	0.22	0.216216216216216	0.0869565217391304	0.102564102564103	0.0789473684210526	0.363636363636364	0	0.185185185185185	0.25	0.133333333333333	0.4	0.176470588235294	0.134615384615385	0	0.194444444444444	0.285714285714286	0	0.166666666666667	0.282608695652174	0.243243243243243	0.175	0.314285714285714	0.0606060606060606	0.121951219512195	0.244897959183673	0.27027027027027	0.1875	0.289473684210526	0	0.06	0.09375	0.0681818181818182	0.107142857142857	0	0.136363636363636	0.37037037037037	0.0294117647058824	0.0789473684210526
ruziziensis_S1_1978004	0.390243902439024	0.4375	0.444444444444444	0	0.388888888888889	0.271186440677966	0.363636363636364	0.414634146341463	0.321428571428571	0.160714285714286	0.0555555555555556	0.210526315789474	0.313725490196078	0.24	0.441176470588235	0.227272727272727	0.14	0.13953488372093	0.0888888888888889	0.388888888888889	0.458333333333333	0.345454545454545	0.4	0.19672131147541	0	0.106060606060606	0.206896551724138	0.424242424242424	0.278688524590164	0.271186440677966	0.26027397260274	0.0238095238095238	0.14	0.4	0.392857142857143	0.365384615384615	0.548387096774194	0.393939393939394	0.5	0.58974358974359	0.269230769230769	0.203703703703704	0.0833333333333333	0.5	0.529411764705882	0.346153846153846	0.355263157894737	0.147058823529412	0.456521739130435
ruziziensis_S1_1978013	0.365853658536585	0.3	0.111111111111111	0	0.333333333333333	0.135593220338983	0.0909090909090909	0.414634146341463	0.285714285714286	0.0892857142857143	0.0277777777777778	0.175438596491228	0	0.16	0.441176470588235	0.159090909090909	0.06	0.0465116279069767	0.0444444444444444	0.180555555555556	0.333333333333333	0.145454545454545	0.272727272727273	0.0983606557377049	0	0.0757575757575758	0.0517241379310345	0.424242424242424	0.180327868852459	0.101694915254237	0.0547945205479452	0	0.06	0.222222222222222	0.178571428571429	0.192307692307692	0.419354838709677	0.121212121212121	0.227272727272727	0.564102564102564	0.25	0.185185185185185	0.0833333333333333	0.227272727272727	0.529411764705882	0.0769230769230769	0.184210526315789	0.147058823529412	0.108695652173913
ruziziensis_S1_1985569	0	0.0181818181818182	0	0.309090909090909	0	0.0196078431372549	0	0	0.121212121212121	0	0.333333333333333	0.0425531914893617	0.027027027027027	0	0	0.105263157894737	0.027027027027027	0.25	0.027027027027027	0	0.0714285714285714	0	0	0	0.303030303030303	0	0	0	0	0.0975609756097561	0	0.195121951219512	0	0	0	0	0	0.037037037037037	0	0.0625	0.06	0	0.195121951219512	0.0555555555555556	0	0	0.0169491525423729	0.294117647058824	0.032258064516129
ruziziensis_S1_1985597	0.3125	0.163636363636364	0.153846153846154	0.454545454545455	0.390243902439024	0.235294117647059	0.256410256410256	0.2	0.212121212121212	0.121212121212121	0.545454545454545	0.212765957446809	0.189189189189189	0.387096774193548	0.222222222222222	0.473684210526316	0.216216216216216	0.428571428571429	0.405405405405405	0.428571428571429	0.25	0.242424242424242	0.153846153846154	0.48780487804878	0.515151515151515	0.425	0.358974358974359	0.333333333333333	0.119047619047619	0.463414634146341	0.264150943396226	0.341463414634146	0.142857142857143	0.297297297297297	0.365853658536585	0.181818181818182	0.257142857142857	0.222222222222222	0.27906976744186	0.5	0.52	0.121951219512195	0.463414634146341	0.555555555555556	0.37037037037037	0.205882352941176	0.135593220338983	0.588235294117647	0.193548387096774
ruziziensis_S1_1988295	0.277777777777778	0.0833333333333333	0.1	0.34375	0.318181818181818	0.27906976744186	0.148148148148148	0.0833333333333333	0.173913043478261	0.24	0.368421052631579	0.473684210526316	0.166666666666667	0.458333333333333	0.434782608695652	0.363636363636364	0.277777777777778	0.296296296296296	0.523809523809524	0.193548387096774	0.272727272727273	0.111111111111111	0.032258064516129	0.32258064516129	0.409090909090909	0.227272727272727	0.275862068965517	0.25	0.121212121212121	0.142857142857143	0.166666666666667	0.238095238095238	0.333333333333333	0.269230769230769	0.4	0.230769230769231	0.172413793103448	0.227272727272727	0.0769230769230769	0.384615384615385	0.235294117647059	0.142857142857143	0.214285714285714	0.210526315789474	0.428571428571429	0.333333333333333	0.131578947368421	0.357142857142857	0.15
ruziziensis_S1_1988304	0	0.0416666666666667	0	0	0.136363636363636	0.0465116279069767	0.148148148148148	0	0.0869565217391304	0.08	0.263157894736842	0.315789473684211	0.166666666666667	0.291666666666667	0.0869565217391304	0.181818181818182	0.166666666666667	0	0.333333333333333	0.129032258064516	0.0454545454545455	0.111111111111111	0	0.161290322580645	0.0454545454545455	0.227272727272727	0.172413793103448	0	0.121212121212121	0.0357142857142857	0.125	0	0.25	0.0384615384615385	0.4	0.0384615384615385	0.103448275862069	0.136363636363636	0.0769230769230769	0.0769230769230769	0.176470588235294	0.107142857142857	0	0.105263157894737	0	0.166666666666667	0.0263157894736842	0.142857142857143	0.1
ruziziensis_S1_1988305	0.333333333333333	0.208333333333333	0.2	0.34375	0.5	0.395348837209302	0.333333333333333	0.0833333333333333	0.260869565217391	0.4	0.526315789473684	0.552631578947368	0.722222222222222	0.5	0.434782608695652	0.393939393939394	0.444444444444444	0.296296296296296	0.523809523809524	0.516129032258065	0.363636363636364	0.333333333333333	0.193548387096774	0.516129032258065	0.409090909090909	0.227272727272727	0.344827586206897	0.35	0.333333333333333	0.321428571428571	0.375	0.238095238095238	0.333333333333333	0.269230769230769	0.72	0.269230769230769	0.275862068965517	0.454545454545455	0.307692307692308	0.423076923076923	0.294117647058824	0.214285714285714	0.285714285714286	0.421052631578947	0.428571428571429	0.5	0.263157894736842	0.357142857142857	0.4
ruziziensis_S1_1990719	0.133333333333333	0.0975609756097561	0.3125	0.0588235294117647	0.0952380952380952	0.285714285714286	0.16	0.0416666666666667	0.0833333333333333	0.0512820512820513	0.131578947368421	0.318181818181818	0.125	0.315789473684211	0.181818181818182	0.105263157894737	0.111111111111111	0.0571428571428571	0.2	0.333333333333333	0	0.222222222222222	0.181818181818182	0.0952380952380952	0.0357142857142857	0.0232558139534884	0.238095238095238	0.25	0	0.0526315789473684	0.0434782608695652	0.157894736842105	0.0666666666666667	0.142857142857143	0.0769230769230769	0.1	0.3	0.125	0	0.0588235294117647	0.157894736842105	0.235294117647059	0.0294117647058824	0.0909090909090909	0.173913043478261	0.1	0.0434782608695652	0.0588235294117647	0.375
ruziziensis_S1_1990808	0.162790697674419	0.205882352941176	0.1	0	0.239130434782609	0.0357142857142857	0.032258064516129	0.404255319148936	0.163636363636364	0.0333333333333333	0.0888888888888889	0.138461538461538	0	0.0892857142857143	0.189189189189189	0.129032258064516	0	0.0178571428571429	0.0714285714285714	0.178571428571429	0.333333333333333	0.19672131147541	0.173333333333333	0.128571428571429	0	0.0677966101694915	0.0625	0.204081632653061	0.223880597014925	0.0967741935483871	0.0806451612903226	0	0.0487804878048781	0.340425531914894	0.123456790123457	0.117647058823529	0.244897959183673	0.282051282051282	0.0925925925925926	0.288888888888889	0.12280701754386	0.18	0.0652173913043478	0.1875	0.261904761904762	0.0508474576271186	0.16	0.0377358490566038	0.127272727272727
ruziziensis_S1_1992358	0	0.0919540229885057	0.0222222222222222	0.0163934426229508	0.0526315789473684	0.0625	0.155555555555556	0	0.0714285714285714	0.0172413793103448	0	0.119047619047619	0.16	0.296296296296296	0.0222222222222222	0.132075471698113	0.105263157894737	0	0.289473684210526	0.246376811594203	0.0208333333333333	0.161764705882353	0.05	0.25	0.0256410256410256	0.303571428571429	0.188679245283019	0	0.0178571428571429	0.19047619047619	0.140350877192982	0	0.175	0.0196078431372549	0.25	0.0645161290322581	0.0634920634920635	0.0416666666666667	0.151515151515152	0.0714285714285714	0.128205128205128	0.127659574468085	0	0.0606060606060606	0	0.0454545454545455	0.0925925925925926	0.0212765957446809	0.0833333333333333
ruziziensis_S1_1992400	0.647058823529412	0.457446808510638	0.366666666666667	0.294117647058824	0.45	0.39344262295082	0.36231884057971	0.696969696969697	0.473684210526316	0.303030303030303	0.354838709677419	0.307692307692308	0.526315789473684	0.309859154929577	0.517241379310345	0.3125	0.307692307692308	0.351851851851852	0.138888888888889	0.387096774193548	0.547945205479452	0.346938775510204	0.472972972972973	0.393939393939394	0.285714285714286	0.104477611940299	0.215686274509804	0.6	0.40625	0.378787878787879	0.210526315789474	0.276923076923077	0.236111111111111	0.591549295774648	0.253968253968254	0.370967741935484	0.509433962264151	0.333333333333333	0.406779661016949	0.6	0.285714285714286	0.42	0.387755102040816	0.547619047619048	0.672727272727273	0.333333333333333	0.348484848484849	0.375	0.413793103448276
ruziziensis_S1_1992431	0	0.0531914893617021	0.05	0	0.075	0.147540983606557	0.188405797101449	0	0.0350877192982456	0.0303030303030303	0.032258064516129	0.346153846153846	0.175438596491228	0.28169014084507	0.0517241379310345	0.171875	0.0769230769230769	0	0.444444444444444	0.193548387096774	0.0410958904109589	0.102040816326531	0.0540540540540541	0.166666666666667	0.0408163265306122	0.223880597014925	0.196078431372549	0.025	0.046875	0.181818181818182	0.140350877192982	0	0.222222222222222	0.0140845070422535	0.253968253968254	0	0.0943396226415094	0.0833333333333333	0.0508474576271186	0.0545454545454545	0.183673469387755	0.22	0	0.119047619047619	0	0.0666666666666667	0.0757575757575758	0	0.137931034482759
ruziziensis_S1_2049563	0	0.275862068965517	0.285714285714286	0.103448275862069	0	0.416666666666667	0.4	0.103448275862069	0.136363636363636	0.5	0.0476190476190476	0.210526315789474	0.357142857142857	0.105263157894737	0.173913043478261	0.0303030303030303	0.407407407407407	0	0.304347826086957	0.307692307692308	0.133333333333333	0.375	0.333333333333333	0.138888888888889	0	0.130434782608696	0.44	0	0.285714285714286	0.310344827586207	0.448275862068966	0.208333333333333	0.15	0.0769230769230769	0.2	0.260869565217391	0.1875	0.222222222222222	0.421052631578947	0	0.153846153846154	0.192307692307692	0	0.388888888888889	0.0476190476190476	0.28	0.227272727272727	0.178571428571429	0.181818181818182
ruziziensis_S1_2069758	0	0.106382978723404	0.292682926829268	0.0588235294117647	0.0588235294117647	0.425925925925926	0.238095238095238	0	0.238095238095238	0.229508196721311	0	0.0862068965517241	0.194444444444444	0.219512195121951	0.151515151515152	0.111111111111111	0.463414634146341	0	0.185185185185185	0.25	0.0857142857142857	0.297872340425532	0.225	0.0571428571428571	0.0606060606060606	0.116279069767442	0.324324324324324	0.0222222222222222	0.285714285714286	0.232558139534884	0.326086956521739	0.0980392156862745	0.125	0.117647058823529	0.125	0.297297297297297	0.214285714285714	0.275862068965517	0.28	0	0	0.114285714285714	0	0.238095238095238	0	0.25	0.217391304347826	0.0294117647058824	0.315789473684211
ruziziensis_S1_2114150	0	0.129032258064516	0.19047619047619	0	0	0.0952380952380952	0.28	0	0.2	0.166666666666667	0	0.111111111111111	0.263157894736842	0.0555555555555556	0	0	0.117647058823529	0.04	0	0.15	0.2	0.208333333333333	0.137931034482759	0.037037037037037	0	0	0	0	0.181818181818182	0.16	0.16	0	0.0588235294117647	0.0909090909090909	0.217391304347826	0	0.181818181818182	0.0476190476190476	0.08	0	0.142857142857143	0.0476190476190476	0	0.166666666666667	0	0.235294117647059	0.0869565217391304	0	0.3
ruziziensis_S1_2114646	0.272727272727273	0.0652173913043478	0.037037037037037	0	0.0740740740740741	0.0333333333333333	0	0.0555555555555556	0.107142857142857	0	0	0	0	0	0.142857142857143	0.0625	0	0	0.0645161290322581	0.0256410256410256	0.161290322580645	0.0303030303030303	0.0303030303030303	0.04	0	0.116279069767442	0	0.323529411764706	0.0256410256410256	0.0476190476190476	0	0	0.111111111111111	0.25	0	0.0416666666666667	0.0454545454545455	0	0	0.2	0.117647058823529	0.027027027027027	0.0384615384615385	0	0.315789473684211	0.08	0.117647058823529	0	0
ruziziensis_S1_2114656	0.0606060606060606	0.0652173913043478	0.148148148148148	0	0.037037037037037	0.1	0.285714285714286	0	0.0714285714285714	0.0588235294117647	0	0.133333333333333	0.423076923076923	0.176470588235294	0	0	0.147058823529412	0	0.032258064516129	0.179487179487179	0.032258064516129	0.151515151515152	0.121212121212121	0.08	0	0	0.0833333333333333	0	0.153846153846154	0.142857142857143	0.0952380952380952	0	0	0	0.382352941176471	0.0416666666666667	0.0454545454545455	0.136363636363636	0.193548387096774	0	0.0588235294117647	0.027027027027027	0.0769230769230769	0.222222222222222	0	0.16	0.147058823529412	0	0.272727272727273
ruziziensis_S1_2114702	0.272727272727273	0.0769230769230769	0.175	0	0.228571428571429	0.195652173913043	0.0625	0.206349206349206	0.171428571428571	0.122448979591837	0	0.0465116279069767	0	0	0.178571428571429	0.0571428571428571	0.162162162162162	0	0.137931034482759	0.0555555555555556	0.307692307692308	0	0.0487804878048781	0.0344827586206897	0	0.0909090909090909	0.0333333333333333	0.2	0.0882352941176471	0.103448275862069	0	0	0.0967741935483871	0.195121951219512	0.0666666666666667	0.170731707317073	0.162162162162162	0.0975609756097561	0.0526315789473684	0.302325581395349	0.0731707317073171	0.189189189189189	0.0588235294117647	0.159090909090909	0.184210526315789	0.0512820512820513	0	0	0
ruziziensis_S1_2114715	0.0227272727272727	0.0256410256410256	0	0	0	0.0869565217391304	0.0208333333333333	0	0.0571428571428571	0	0	0.0232558139534884	0	0	0.0357142857142857	0.0285714285714286	0.162162162162162	0	0.0344827586206897	0	0.0256410256410256	0	0.024390243902439	0	0	0.0454545454545455	0.0333333333333333	0.025	0	0	0	0	0.032258064516129	0	0	0.024390243902439	0.0810810810810811	0	0	0.0465116279069767	0.0487804878048781	0.027027027027027	0	0.0454545454545455	0	0.0256410256410256	0	0	0
ruziziensis_S1_2116535	0	0.0222222222222222	0.115384615384615	0.166666666666667	0.0888888888888889	0.0555555555555556	0	0.1	0.0208333333333333	0.05	0.0689655172413793	0	0	0	0.027027027027027	0	0	0.117647058823529	0	0.03125	0.0555555555555556	0.0588235294117647	0.0222222222222222	0.0416666666666667	0.222222222222222	0	0.0606060606060606	0.205882352941176	0	0.0285714285714286	0	0.137931034482759	0.12	0.146341463414634	0	0.1	0.0769230769230769	0.179487179487179	0.106382978723404	0.111111111111111	0.0277777777777778	0	0.0769230769230769	0.0606060606060606	0.175	0.0512820512820513	0	0.0444444444444444	0.0740740740740741
ruziziensis_S1_2116547	0.516129032258065	0.0444444444444444	0.230769230769231	0	0.333333333333333	0.0555555555555556	0.037037037037037	0.45	0.25	0.3	0.0344827586206897	0.0681818181818182	0	0.037037037037037	0.351351351351351	0	0	0	0.0714285714285714	0.0625	0.305555555555556	0.176470588235294	0.0222222222222222	0.0833333333333333	0	0.0606060606060606	0.0909090909090909	0.235294117647059	0.185185185185185	0.114285714285714	0	0	0.2	0.365853658536585	0	0.22	0.153846153846154	0.153846153846154	0.0638297872340425	0.333333333333333	0.138888888888889	0.111111111111111	0.0512820512820513	0.0606060606060606	0.475	0.0512820512820513	0.09375	0.0222222222222222	0.037037037037037
ruziziensis_S1_2116580	NA	0.162790697674419	NA	0.375	0.25	0.272727272727273	0	NA	0.454545454545455	NA	0.285714285714286	0.34375	0	0.0476190476190476	NA	0.172413793103448	0.225806451612903	0.470588235294118	0.487179487179487	0.125	0.181818181818182	0	0.0909090909090909	0	0.361111111111111	0.12	0.2	0.375	NA	0.19047619047619	0	0.448275862068966	NA	NA	0	NA	0.315789473684211	0	0.204545454545455	1	0.290322580645161	0.25	0.513513513513513	0.258064516129032	NA	0.115384615384615	0	0.545454545454545	0.269230769230769
ruziziensis_S1_2141844	0.315789473684211	0.171428571428571	0.0384615384615385	0	0.241379310344828	0.117647058823529	0.0256410256410256	0.32258064516129	0.0526315789473684	0.210526315789474	0	0.05	0	0.0303030303030303	0.3125	0.0714285714285714	0	0	0.2	0	0.257142857142857	0.103448275862069	0	0.25	0	0.210526315789474	0.0454545454545455	0.27906976744186	0	0.037037037037037	0	0	0.0909090909090909	0.0769230769230769	0	0.111111111111111	0.28	0.04	0	0.304347826086957	0.166666666666667	0.166666666666667	0	0	0.476190476190476	0.0540540540540541	0.0909090909090909	0.1	0.0689655172413793
ruziziensis_S1_2142946	0.358974358974359	0.0714285714285714	0.107142857142857	0.24	0.416666666666667	0.2	0	0.119047619047619	0.181818181818182	0.191489361702128	0.206896551724138	0.0512820512820513	0.0416666666666667	0.2	0.272727272727273	0.136363636363636	0.0555555555555556	0.361111111111111	0.0571428571428571	0	0.390243902439024	0.106382978723404	0.025	0.0697674418604651	0.307692307692308	0.032258064516129	0.128205128205128	0.263157894736842	0	0.0869565217391304	0.027027027027027	0.151515151515152	0.166666666666667	0.194444444444444	0	0.142857142857143	0.0810810810810811	0.0571428571428571	0.152542372881356	0.236842105263158	0.0930232558139535	0.32	0.16	0.107142857142857	0.292682926829268	0.133333333333333	0	0.357142857142857	0.0540540540540541
ruziziensis_S1_2142966	0.358974358974359	0.392857142857143	0.25	0.7	0.291666666666667	0.3	0.1	0.547619047619048	0.227272727272727	0.170212765957447	0.413793103448276	0.179487179487179	0.0833333333333333	0.285714285714286	0.272727272727273	0.409090909090909	0.25	0.444444444444444	0.257142857142857	0.256410256410256	0.268292682926829	0.106382978723404	0.375	0.209302325581395	0.653846153846154	0.32258064516129	0.333333333333333	0.315789473684211	0.170731707317073	0.239130434782609	0.162162162162162	0.666666666666667	0.25	0.305555555555556	0.25	0.306122448979592	0.189189189189189	0.142857142857143	0.11864406779661	0.342105263157895	0.395348837209302	0.24	0.6	0.0714285714285714	0.341463414634146	0.233333333333333	0.325	0.5	0.216216216216216
ruziziensis_S1_2144950	0.0384615384615385	0.0740740740740741	0	0.303030303030303	0.0689655172413793	0	0	0	0.16	0	0.225	0.205882352941176	0	0.0294117647058824	0	0.0882352941176471	0.05	0.285714285714286	0.103448275862069	0	0.0769230769230769	0.0526315789473684	0.0714285714285714	0	0.166666666666667	0	0.0416666666666667	0.0909090909090909	0	0	0	0.25	0.05	0.0833333333333333	0	0.0303030303030303	0.257142857142857	0.08	0.037037037037037	0.178571428571429	0.137931034482759	0.117647058823529	0.2	0	0	0.0526315789473684	0.0833333333333333	0.380952380952381	0.136363636363636
ruziziensis_S1_2147791	0.05	0.0526315789473684	0.0416666666666667	0	0	0	0	0	0	0	0	0	0	0	0	0.103448275862069	0	0	0	0	0	0	0.161290322580645	0	0	0.0454545454545455	0.0333333333333333	0	0	0	0.125	0	0	0	0	0	0	0.0416666666666667	0.0294117647058824	0	0.0666666666666667	0	0	0	0	0	0.027027027027027	0	0.05
ruziziensis_S1_2147792	0	0.210526315789474	0.0833333333333333	0	0.0769230769230769	0.178571428571429	0.236842105263158	0	0.0571428571428571	0.0294117647058824	0.0714285714285714	0.25	0.173913043478261	0.368421052631579	0.115384615384615	0.172413793103448	0.0909090909090909	0	0.125	0.148148148148148	0.03125	0.04	0	0.392857142857143	0	0.227272727272727	0.266666666666667	0.0416666666666667	0.129032258064516	0.233333333333333	0.15625	0	0.3	0.0357142857142857	0.25	0.130434782608696	0.117647058823529	0.166666666666667	0.0588235294117647	0	0.4	0.103448275862069	0	0.259259259259259	0	0.222222222222222	0.0540540540540541	0	0.1
ruziziensis_S1_2147844	0.285714285714286	0.09375	0.148148148148148	0.483870967741935	0.428571428571429	0.153846153846154	0.03125	0.258064516129032	0.172413793103448	0.157894736842105	0.269230769230769	0.161290322580645	0	0.0909090909090909	0.2	0.12	0.147058823529412	0.40625	0.3	0.0645161290322581	0.346153846153846	0.0975609756097561	0.125	0.111111111111111	0.294117647058824	0	0.1	0.285714285714286	0.111111111111111	0.131578947368421	0	0.5	0	0.285714285714286	0.0689655172413793	0	0.0810810810810811	0.137931034482759	0.142857142857143	0.481481481481481	0.25	0.192307692307692	0.357142857142857	0	0.15	0.04	0.230769230769231	0.461538461538462	0.0476190476190476
ruziziensis_S1_2148224	0.323529411764706	0.0526315789473684	0.075	0.142857142857143	0.325581395348837	0.135135135135135	0	0.298245614035088	0.0869565217391304	0.163265306122449	0.230769230769231	0.0980392156862745	0	0.08	0.351351351351351	0.125	0.114285714285714	0.230769230769231	0.15625	0.09375	0.303571428571429	0	0	0.0454545454545455	0.238095238095238	0.0588235294117647	0.0789473684210526	0.230769230769231	0.0487804878048781	0.142857142857143	0	0.142857142857143	0.142857142857143	0.43859649122807	0	0.0338983050847458	0.19047619047619	0.075	0.254545454545455	0.177777777777778	0.115384615384615	0.121951219512195	0.162162162162162	0.138888888888889	0.212765957446809	0.12	0.0357142857142857	0.275862068965517	0.105263157894737
ruziziensis_S1_2148230	0.235294117647059	0	0.075	0.228571428571429	0.162790697674419	0.108108108108108	0	0.12280701754386	0.173913043478261	0.163265306122449	0.153846153846154	0.176470588235294	0.0263157894736842	0.04	0.162162162162162	0.1	0.0285714285714286	0.211538461538462	0.15625	0.0625	0.232142857142857	0.0588235294117647	0.0697674418604651	0.0909090909090909	0.214285714285714	0.176470588235294	0.105263157894737	0.192307692307692	0.0487804878048781	0.142857142857143	0	0.163265306122449	0.0571428571428571	0.175438596491228	0.0816326530612245	0.152542372881356	0.119047619047619	0.125	0.0545454545454545	0.288888888888889	0.25	0.0731707317073171	0.297297297297297	0.0555555555555556	0.127659574468085	0.08	0.0178571428571429	0.172413793103448	0.105263157894737
ruziziensis_S1_2149625	0.176470588235294	0.0571428571428571	0.266666666666667	0.212765957446809	0.290322580645161	0.466666666666667	0.354838709677419	0.161290322580645	0.266666666666667	0.540540540540541	0.15625	0.317073170731707	0.3	0.212121212121212	0.214285714285714	0.19047619047619	0.344827586206897	0.305555555555556	0.130434782608696	0.297297297297297	0.272727272727273	0.346153846153846	0.155555555555556	0.470588235294118	0.285714285714286	0.147058823529412	0.307692307692308	0.209302325581395	0.105263157894737	0.275862068965517	0.233333333333333	0.307692307692308	0.3	0.225806451612903	0.222222222222222	0.205882352941176	0.34375	0.363636363636364	0.333333333333333	0.2	0.185185185185185	0.233333333333333	0.226415094339623	0.185185185185185	0.133333333333333	0.333333333333333	0.363636363636364	0.421052631578947	0.264705882352941
ruziziensis_S1_2149669	0.205882352941176	0.114285714285714	0.2	0.212765957446809	0.225806451612903	0.2	0.032258064516129	0.193548387096774	0.2	0.135135135135135	0.25	0.24390243902439	0.05	0.0606060606060606	0.238095238095238	0.142857142857143	0.137931034482759	0.194444444444444	0.0869565217391304	0.135135135135135	0.181818181818182	0.0769230769230769	0.0888888888888889	0	0.285714285714286	0.147058823529412	0.0384615384615385	0.302325581395349	0.105263157894737	0.0689655172413793	0	0.307692307692308	0.05	0.0967741935483871	0	0.147058823529412	0.09375	0.212121212121212	0.166666666666667	0.266666666666667	0.259259259259259	0.133333333333333	0.283018867924528	0.148148148148148	0.4	0.111111111111111	0.0303030303030303	0.263157894736842	0.0588235294117647
ruziziensis_S1_2150633	0.2	0.0714285714285714	0.166666666666667	0.181818181818182	0.185185185185185	0.15625	NA	0.34375	0	0.0625	0.185185185185185	0.227272727272727	NA	0	0.1	0.2	0.2	0.166666666666667	0.619047619047619	0.12	0.1875	0.117647058823529	0.153846153846154	0.0833333333333333	0.230769230769231	0.133333333333333	0	0.227272727272727	0.285714285714286	0.0666666666666667	0	0.107142857142857	0.25	0.342857142857143	NA	0.173913043478261	0.153846153846154	0.0476190476190476	0.3	0.285714285714286	0.294117647058824	0.181818181818182	0.25	0.111111111111111	0.193548387096774	0.2	0.148148148148148	0.272727272727273	0.25
ruziziensis_S1_2150634	0.19047619047619	0.0333333333333333	0.04	0.181818181818182	0.185185185185185	0.15625	0	0.34375	0.04	0.0625	0.178571428571429	0.227272727272727	0	0	0.1	0.2	0.105263157894737	0.162790697674419	0.619047619047619	0.0810810810810811	0.130434782608696	0.107142857142857	0.135135135135135	0.0588235294117647	0.230769230769231	0.133333333333333	0	0.227272727272727	0.173913043478261	0.0303030303030303	0	0.107142857142857	0.208333333333333	0.333333333333333	0	0.142857142857143	0.111111111111111	0.0588235294117647	0.181818181818182	0.275862068965517	0.227272727272727	0.181818181818182	0.25	0.111111111111111	0.193548387096774	0.121212121212121	0.142857142857143	0.272727272727273	0.0625
ruziziensis_S1_2150716	0.0344827586206897	0.0169491525423729	0.0476190476190476	0.027027027027027	0.135135135135135	0.0555555555555556	0	0.05	0.0571428571428571	0.0212765957446809	0.0930232558139535	0.130434782608696	0	0	0.0512820512820513	0.0571428571428571	0.0285714285714286	0.0909090909090909	0.0857142857142857	0	0.142857142857143	0	0	0	0.107142857142857	0.0526315789473684	0.0285714285714286	0.105263157894737	0.0571428571428571	0	0	0.15	0	0.130434782608696	0.0256410256410256	0.0181818181818182	0.0344827586206897	0	0	0.114285714285714	0.0263157894736842	0.0217391304347826	0	0.0303030303030303	0.05	0.05	0.0810810810810811	0.0294117647058824	0.102564102564103
ruziziensis_S1_2153307	0	0.075	0.133333333333333	0.0294117647058824	0.0588235294117647	0.565217391304348	0.259259259259259	0.0333333333333333	0.129032258064516	0.344827586206897	0	0.25	0.172413793103448	0.172413793103448	0.111111111111111	0.0909090909090909	0.428571428571429	0	0.608695652173913	0.305555555555556	0.142857142857143	0.166666666666667	0.184210526315789	0.222222222222222	0.0625	0.208333333333333	0.538461538461538	0	0.291666666666667	0.12	0.344827586206897	0.08	0.28	0.125	0.227272727272727	0.166666666666667	0.227272727272727	0.2	0.476190476190476	0	0.0909090909090909	0.111111111111111	0	0.15	0	0	0.285714285714286	0.0909090909090909	0.3125
ruziziensis_S1_2153837	0.176470588235294	0.25	0.615384615384615	0.0625	0.0454545454545455	0.53125	0.428571428571429	0.115384615384615	0.0869565217391304	0.371428571428571	0.0416666666666667	0.428571428571429	0.208333333333333	0.222222222222222	0.19047619047619	0.291666666666667	0.52	0	0.259259259259259	0.318181818181818	0.181818181818182	0.375	0.555555555555556	0.25	0.08	0.0714285714285714	0.310344827586207	0.0434782608695652	0.44	0.307692307692308	0.454545454545455	0.0526315789473684	0.269230769230769	0.105263157894737	0.176470588235294	0.25	0.458333333333333	0.481481481481481	0.214285714285714	0.176470588235294	0.285714285714286	0.285714285714286	0	0.416666666666667	0	0.235294117647059	0.310344827586207	0.025	0.529411764705882
ruziziensis_S1_2154791	0.25	0.325	0.594594594594595	0.425	0.333333333333333	0.727272727272727	0.838709677419355	0.305555555555556	0.361111111111111	0.578947368421053	0.263157894736842	0.625	0.758620689655172	0.764705882352941	0.6	0.512820512820513	0.655172413793103	0.28125	0.76	0.567567567567568	0.423076923076923	0.642857142857143	0.46875	0.594594594594595	0.4375	0.379310344827586	0.740740740740741	0.318181818181818	0.6	0.652173913043478	0.695652173913043	0.391304347826087	0.615384615384615	0.5	0.65	0.5625	0.84	0.638888888888889	0.485714285714286	0.285714285714286	0.4	0.428571428571429	0.382352941176471	0.5	0.272727272727273	0.612903225806452	0.548387096774194	0.388888888888889	0.777777777777778
ruziziensis_S1_2154802	0	0.025	0.162162162162162	0.1	0.0277777777777778	0.272727272727273	0.129032258064516	0.0555555555555556	0.111111111111111	0.263157894736842	0.0526315789473684	0.21875	0.0689655172413793	0.0294117647058824	0.0857142857142857	0.0769230769230769	0.448275862068966	0	0.2	0.243243243243243	0.0384615384615385	0.30952380952381	0.1875	0.216216216216216	0.0625	0.0689655172413793	0.444444444444444	0	0.36	0.217391304347826	0.260869565217391	0.0434782608695652	0.115384615384615	0.09375	0.175	0.375	0.36	0.333333333333333	0.171428571428571	0	0	0.171428571428571	0.0882352941176471	0.0833333333333333	0.0606060606060606	0.161290322580645	0.161290322580645	0.0833333333333333	0.259259259259259
ruziziensis_S1_2154834	0.464285714285714	0.225	0.0810810810810811	0	0.222222222222222	0.0363636363636364	0.0645161290322581	0.277777777777778	0.222222222222222	0.0526315789473684	0.105263157894737	0.125	0.0689655172413793	0.0294117647058824	0.171428571428571	0.0769230769230769	0.0344827586206897	0	0.12	0.189189189189189	0.192307692307692	0.0714285714285714	0.25	0.108108108108108	0	0.275862068965517	0.037037037037037	0.363636363636364	0.16	0.0652173913043478	0.0869565217391304	0	0.0384615384615385	0.28125	0.1	0.166666666666667	0.08	0.194444444444444	0.114285714285714	0.333333333333333	0.171428571428571	0.285714285714286	0.0588235294117647	0.25	0.424242424242424	0.0967741935483871	0.193548387096774	0.0833333333333333	0.0740740740740741
ruziziensis_S1_2192637	0	0.0434782608695652	0.4	0.0294117647058824	0.0555555555555556	0.464285714285714	0.4	0.173913043478261	0.185185185185185	0.105263157894737	0	0.12	0.25	0.15	0.166666666666667	0.105263157894737	0.36	0	0.105263157894737	0.375	0.0625	0.407407407407407	0.2	0.0909090909090909	0	0.0476190476190476	0.241379310344828	0	0.125	0.24	0.363636363636364	0.0666666666666667	0.117647058823529	0.148148148148148	0.2	0.4	0.105263157894737	0.136363636363636	0.285714285714286	0	0.0625	0.130434782608696	0.05	0.0454545454545455	0	0.181818181818182	0.166666666666667	0.09375	0.176470588235294
ruziziensis_S1_2192663	0	0.217391304347826	0.133333333333333	0	0.111111111111111	0.0714285714285714	0.28	0	0.037037037037037	0.0526315789473684	0.24	0.12	0.125	0.2	0	0.105263157894737	0.16	0	0.210526315789474	0.1875	0.0625	0.111111111111111	0.08	0.318181818181818	0.0625	0.333333333333333	0.310344827586207	0	0.3125	0.16	0.181818181818182	0	0.352941176470588	0.037037037037037	0.2	0.05	0.0526315789473684	0	0.0476190476190476	0	0.375	0.0869565217391304	0	0.272727272727273	0	0.0454545454545455	0.194444444444444	0	0.176470588235294
ruziziensis_S1_2192667	0.363636363636364	0.391304347826087	0.2	0	0.333333333333333	0.142857142857143	0.12	0.391304347826087	0.407407407407407	0.421052631578947	0.12	0.28	0.5	0.2	0.333333333333333	0.368421052631579	0.16	0.0769230769230769	0.0526315789473684	0.375	0.625	0.259259259259259	0.28	0.181818181818182	0	0.19047619047619	0.310344827586207	0.416666666666667	0.1875	0.28	0.181818181818182	0	0.117647058823529	0.148148148148148	0.48	0.25	0.210526315789474	0.5	0.333333333333333	0.210526315789474	0.25	0.391304347826087	0.15	0.363636363636364	0.5	0.318181818181818	0.361111111111111	0.03125	0.352941176470588
ruziziensis_S1_2209456	0.166666666666667	0.1	0.0769230769230769	0.235294117647059	0.277777777777778	0.0689655172413793	0.0625	0.0416666666666667	0.3125	0.115384615384615	0.0769230769230769	0	0	0.0869565217391304	0.1	0	0	0.172413793103448	0.125	0	0.172413793103448	0	0	0.0344827586206897	0.133333333333333	0.0909090909090909	0.0625	0.19047619047619	0	0.0952380952380952	0.0434782608695652	0.136363636363636	0.05	0.25	0	0.0476190476190476	0.214285714285714	0.0588235294117647	0.08	0.0810810810810811	0.16	0.0869565217391304	0.238095238095238	0.173913043478261	0.166666666666667	0.0588235294117647	0.0333333333333333	0.172413793103448	0
ruziziensis_S1_2209457	0.166666666666667	0.1	0.0769230769230769	0.235294117647059	0.294117647058824	0.0689655172413793	0.0833333333333333	0.0416666666666667	0.3125	0.115384615384615	0.0769230769230769	0	0	0.0909090909090909	0.105263157894737	0	0	0.172413793103448	0.125	0	0.172413793103448	0	0	0.0344827586206897	0.5	0.09375	0.0625	0.19047619047619	0	0.0952380952380952	0.0588235294117647	0.136363636363636	0.05	0.266666666666667	0	0.0476190476190476	0.214285714285714	0.0588235294117647	0.08	0.0810810810810811	0.16	0.111111111111111	0.238095238095238	0.173913043478261	0.166666666666667	0.0588235294117647	0.0434782608695652	0.217391304347826	0
ruziziensis_S1_2209460	0.166666666666667	0.0666666666666667	0.1	0	0.277777777777778	0	0.0625	0.0526315789473684	0.2	0.15	0	0	0	0.0869565217391304	0.153846153846154	0	0	0	0.2	0	0.137931034482759	0	0	0.0344827586206897	0	0.03125	0	0.19047619047619	0	0.0714285714285714	0.0434782608695652	0	0.05	0.25	0	0.0476190476190476	0.214285714285714	0.0588235294117647	0.08	0.027027027027027	0.117647058823529	0.0869565217391304	0.0476190476190476	0.130434782608696	0.166666666666667	0.0833333333333333	0.0333333333333333	0	0
ruziziensis_S1_2209461	0	0	0	0	0	0.0344827586206897	0.125	0	0	0	0.0769230769230769	0	0	0	0.1	0	0.0454545454545455	0.0344827586206897	0	0	0	0	0.0714285714285714	0.0344827586206897	0.0666666666666667	0	0.125	0	0	0	0.0434782608695652	0.0454545454545455	0.05	0.0625	0	0	0	0	0.04	0	0.04	0.0434782608695652	0.0476190476190476	0	0	0	0.0333333333333333	0	0.0625
ruziziensis_S1_2209463	0	0	0.0769230769230769	0	0.111111111111111	0	0	0.0416666666666667	0.125	0.0384615384615385	0.0769230769230769	0.0303030303030303	0	0.0869565217391304	0.05	0	0	0.0344827586206897	0	0.0666666666666667	0	0	0.0714285714285714	0	0.0666666666666667	0.0303030303030303	0	0	0.125	0	0	0.0454545454545455	0.05	0	0.0625	0.0476190476190476	0	0.0588235294117647	0	0.0540540540540541	0	0	0	0.0434782608695652	0	0	0.0666666666666667	0.0689655172413793	0
ruziziensis_S1_2209488	0.222222222222222	0.366666666666667	0.230769230769231	0.588235294117647	0.222222222222222	0.413793103448276	0.3125	0.416666666666667	0.25	0.346153846153846	0.461538461538462	0.303030303030303	0.173913043478261	0.304347826086957	0.35	0.277777777777778	0.181818181818182	0.724137931034483	0.0833333333333333	0.133333333333333	0.137931034482759	0.125	0.25	0.137931034482759	0.533333333333333	0.424242424242424	0.125	0.142857142857143	0.4375	0.238095238095238	0.217391304347826	0.5	0.3	0.0625	0.125	0.0952380952380952	0.0714285714285714	0.352941176470588	0.08	0.27027027027027	0.16	0.304347826086957	0.428571428571429	0.0434782608695652	0.111111111111111	0.470588235294118	0.266666666666667	0.517241379310345	0.1875
ruziziensis_S1_2209491	0.611111111111111	0.233333333333333	0.461538461538462	0.235294117647059	0.555555555555556	0.103448275862069	0.1875	0.458333333333333	0.625	0.269230769230769	0.307692307692308	0.303030303030303	0.0869565217391304	0.0869565217391304	0.45	0.166666666666667	0.136363636363636	0.206896551724138	0.333333333333333	0.266666666666667	0.586206896551724	0.416666666666667	0.357142857142857	0.344827586206897	0.133333333333333	0.333333333333333	0.1875	0.619047619047619	0.25	0.238095238095238	0.173913043478261	0.136363636363636	0.3	0.5625	0.375	0.380952380952381	0.5	0.352941176470588	0.48	0.540540540540541	0.28	0.434782608695652	0.428571428571429	0.521739130434783	0.611111111111111	0.117647058823529	0.2	0.310344827586207	0.1875
ruziziensis_S1_2209714	0	0.0303030303030303	0.172413793103448	0.0357142857142857	0	0.346153846153846	0.25	0.0666666666666667	0.125	0.181818181818182	0	0.0555555555555556	0.173913043478261	0.25	0.15	0.037037037037037	0.5	0	0.166666666666667	0.34375	0.05	0.21875	0.148148148148148	0.176470588235294	0.0769230769230769	0.214285714285714	0.333333333333333	0	0.24	0.333333333333333	0.133333333333333	0.0526315789473684	0.363636363636364	0.105263157894737	0	0.259259259259259	0.166666666666667	0.208333333333333	0.227272727272727	0	0.0714285714285714	0.0588235294117647	0.0588235294117647	0.333333333333333	0	0.214285714285714	0.285714285714286	0.0833333333333333	0.291666666666667
ruziziensis_S1_2281792	0.239130434782609	0.0294117647058824	0.117647058823529	0.328947368421053	0.25	0.117647058823529	0.032258064516129	0.259259259259259	0.265625	0.0754716981132075	0.186440677966102	0.037037037037037	0.0476190476190476	0.0649350649350649	0.340909090909091	0.209677419354839	0.120689655172414	0.184615384615385	0.162162162162162	0.046875	0.225	0.15625	0.121951219512195	0.0857142857142857	0.254237288135593	0.16	0.136363636363636	0.271186440677966	0.0714285714285714	0.107692307692308	0	0.283018867924528	0.0697674418604651	0.223684210526316	0.05	0.123076923076923	0.19672131147541	0.119047619047619	0.116666666666667	0.311475409836066	0.235294117647059	0.222222222222222	0.228070175438596	0.0888888888888889	0.224137931034483	0.169491525423729	0.111111111111111	0.259259259259259	0.104477611940299
ruziziensis_S1_2308505	0.205882352941176	0.158730158730159	0.186440677966102	0	0.222222222222222	0.078125	0.0384615384615385	0.276595744680851	0.133333333333333	0.08	0.0833333333333333	0.1	0	0.104477611940299	0.348837209302326	0.133333333333333	0	0.0161290322580645	0.105263157894737	0.0363636363636364	0.13953488372093	0.207547169811321	0.285714285714286	0.195121951219512	0	0.150943396226415	0.105263157894737	0.270833333333333	0.130434782608696	0.0645161290322581	0.0192307692307692	0	0.119047619047619	0.204545454545455	0.166666666666667	0.235294117647059	0.234042553191489	0.304347826086957	0.120689655172414	0.206896551724138	0.186046511627907	0.283333333333333	0.0454545454545455	0.0952380952380952	0.380952380952381	0.0392156862745098	0.211267605633803	0.102040816326531	0.08
ruziziensis_S1_2309019	0	0.161764705882353	0.0188679245283019	0.0172413793103448	0.0689655172413793	0.0754716981132075	0.171428571428571	0	0.130434782608696	0.0454545454545455	0.133333333333333	0.169811320754717	0.184210526315789	0.416666666666667	0.0444444444444444	0.108695652173913	0.0980392156862745	0	0.233333333333333	0.1875	0.0344827586206897	0.207547169811321	0.0735294117647059	0.258064516129032	0.0208333333333333	0.25	0.169811320754717	0	0.131147540983607	0.234375	0.188679245283019	0	0.342105263157895	0.0166666666666667	0.228571428571429	0.135135135135135	0.105263157894737	0.0476190476190476	0.2	0.0465116279069767	0.1875	0.0740740740740741	0	0.272727272727273	0	0.0298507462686567	0.111111111111111	0	0.166666666666667
ruziziensis_S1_2313112	0	0.25	0.192307692307692	0	0	0.352941176470588	0.137931034482759	0	0	0.166666666666667	0	0.0952380952380952	0.555555555555556	0.0645161290322581	0	0	0.161290322580645	0	0.0666666666666667	0.15	0.166666666666667	0.105263157894737	0.181818181818182	0	0	0	0	0.107142857142857	0.230769230769231	0.191489361702128	0.0476190476190476	0.111111111111111	0.0476190476190476	0.0416666666666667	0.153846153846154	0	0.333333333333333	0.241379310344828	0.264705882352941	0.0476190476190476	0.0526315789473684	0.0869565217391304	0	0.133333333333333	0	0.130434782608696	0.117647058823529	0	0.259259259259259
ruziziensis_S1_2318000	0.214285714285714	0.027027027027027	0.107142857142857	0.0967741935483871	0.416666666666667	0.263157894736842	0	0.275862068965517	0.0689655172413793	0.260869565217391	0.25	0.0869565217391304	0	0.117647058823529	0.1	0.321428571428571	0.0434782608695652	0.175	0.181818181818182	0.0714285714285714	0.257142857142857	0	0.0416666666666667	0.1	0.21875	0	0.0344827586206897	0.1875	0	0	0.115384615384615	0.136363636363636	0.0476190476190476	0.272727272727273	0	0.0625	0.277777777777778	0.075	0.230769230769231	0.185185185185185	0.125	0.153846153846154	0.6	0.25	0.2	0	0.0714285714285714	0.208333333333333	0.153846153846154
ruziziensis_S1_2318050	0.0357142857142857	0.135135135135135	0.142857142857143	0	0.0416666666666667	0.210526315789474	0.263157894736842	0	0.103448275862069	0.0869565217391304	0.0625	0.130434782608696	0.583333333333333	0.117647058823529	0	0	0.304347826086957	0	0.0909090909090909	0.214285714285714	0.0571428571428571	0.166666666666667	0.0416666666666667	0	0	0	0.103448275862069	0	0.09375	0.130434782608696	0.269230769230769	0	0.0952380952380952	0	0.4375	0.0625	0.166666666666667	0.225	0.153846153846154	0.111111111111111	0.125	0	0	0.166666666666667	0	0.125	0.142857142857143	0	0.153846153846154
ruziziensis_S1_2318051	0	0.0540540540540541	0	0.516129032258065	0	0.0526315789473684	0.105263157894737	0	0.0689655172413793	0	0.1875	0.130434782608696	0	0.0588235294117647	0.05	0.178571428571429	0.0869565217391304	0.25	0.181818181818182	0	0.0857142857142857	0	0.125	0	0.28125	0.0833333333333333	0.0344827586206897	0.09375	0	0.173913043478261	0	0.318181818181818	0.142857142857143	0	0	0	0.111111111111111	0.05	0.0769230769230769	0.037037037037037	0	0	0.133333333333333	0	0	0	0.107142857142857	0.333333333333333	0.0384615384615385
ruziziensis_S1_2319996	0.4	0.444444444444444	0.545454545454545	NA	0.368421052631579	0.533333333333333	0.357142857142857	0.545454545454545	0.310344827586207	0.363636363636364	0.125	0.48	0.214285714285714	0.5	0.333333333333333	0.476190476190476	0.346153846153846	0.1	0.375	0.45	0.266666666666667	0.59375	0.452380952380952	0.583333333333333	NA	0.133333333333333	0.548387096774194	0.3	0.5	0.521739130434783	0.451612903225806	0.181818181818182	0.461538461538462	0.533333333333333	0.321428571428571	0.452380952380952	0.483870967741935	0.470588235294118	0.458333333333333	0.5	0.4	0.566666666666667	0.375	0.45	0.5	0.25	0.641025641025641	0.176470588235294	0.555555555555556
ruziziensis_S1_2320001	0	0	0	0.166666666666667	0	0	0	0	0.03125	0	0.121212121212121	0	0	0	0	0	0	0.0425531914893617	0.1	0	0.0256410256410256	0	0.0232558139534884	0	0.0909090909090909	0	0.0606060606060606	0	0	0	0	0.0714285714285714	0	0	0	0	0	0	0.0769230769230769	0.0263157894736842	0	0	0.0714285714285714	0	0	0	0	0.102564102564103	0
ruziziensis_S1_2320004	0.375	0.121951219512195	0.125	0.5	0.344827586206897	0.25	0.0357142857142857	0.45	0.28125	0.333333333333333	0.424242424242424	0.324324324324324	0.0909090909090909	0.28	0.461538461538462	0.256410256410256	0.0740740740740741	0.297872340425532	0.5	0	0.461538461538462	0.121212121212121	0.116279069767442	0.269230769230769	0.409090909090909	0.25	0.151515151515152	0.581395348837209	0.103448275862069	0.153846153846154	0	0.333333333333333	0.25	0.272727272727273	0.0357142857142857	0.195652173913043	0.275	0.222222222222222	0.153846153846154	0.394736842105263	0.290322580645161	0.257142857142857	0.392857142857143	0.258064516129032	0.5	0.166666666666667	0.1	0.384615384615385	0.0869565217391304
ruziziensis_S1_2320005	0.34375	0.48780487804878	0.35	0.444444444444444	0.379310344827586	0.305555555555556	0.607142857142857	0.2	0.4375	0.384615384615385	0.515151515151515	0.297297297297297	0.727272727272727	0.36	0.230769230769231	0.307692307692308	0.592592592592593	0.680851063829787	0.2	0.55	0.307692307692308	0.303030303030303	0.441860465116279	0.423076923076923	0.590909090909091	0.666666666666667	0.333333333333333	0.232558139534884	0.413793103448276	0.384615384615385	0.548387096774194	0.595238095238095	0.375	0.363636363636364	0.642857142857143	0.391304347826087	0.35	0.277777777777778	0.423076923076923	0.263157894736842	0.419354838709677	0.257142857142857	0.5	0.419354838709677	0.263157894736842	0.5	0.275	0.538461538461538	0.478260869565217
ruziziensis_S1_2320902	0.196428571428571	0.113924050632911	0.160714285714286	0	0.0819672131147541	0.0563380281690141	0.0444444444444444	0.22093023255814	0.0909090909090909	0.04	0.05	0.0645161290322581	0.0512820512820513	0.0909090909090909	0.111111111111111	0.129411764705882	0.0344827586206897	0.0263157894736842	0.0714285714285714	0.0517241379310345	0.109375	0.0961538461538462	0.156626506024096	0.128571428571429	0	0.028169014084507	0.0447761194029851	0.164179104477612	0.262295081967213	0.0615384615384615	0.0384615384615385	0	0.0930232558139535	0.15	0.174603174603175	0.09375	0.192982456140351	0.142857142857143	0.0892857142857143	0.116883116883117	0.151898734177215	0.203389830508475	0.0704225352112676	0.215686274509804	0.148648648648649	0.101694915254237	0.217391304347826	0.0126582278481013	0.0487804878048781
ruziziensis_S1_2320921	0.267857142857143	0.113924050632911	0.160714285714286	0.24	0.213114754098361	0.0985915492957746	0.0666666666666667	0.186046511627907	0.227272727272727	0.08	0.15	0.209677419354839	0.0256410256410256	0.0303030303030303	0.142857142857143	0.105882352941176	0.206896551724138	0.223684210526316	0.226190476190476	0.0344827586206897	0.296875	0.211538461538462	0.156626506024096	0.0857142857142857	0.259259259259259	0.140845070422535	0.0895522388059701	0.313432835820896	0.131147540983607	0.0769230769230769	0	0.19672131147541	0.0465116279069767	0.216666666666667	0.0476190476190476	0.21875	0.192982456140351	0.166666666666667	0.125	0.285714285714286	0.227848101265823	0.152542372881356	0.169014084507042	0.235294117647059	0.283783783783784	0.0508474576271186	0.072463768115942	0.177215189873418	0.0731707317073171
ruziziensis_S1_2324089	0	0.354838709677419	0.15	0	0	0	0.44	0	0.206896551724138	0.21875	0.0666666666666667	0.181818181818182	0.545454545454545	0.142857142857143	0	0.0384615384615385	0.384615384615385	0	0	0.217391304347826	0.125	0.206896551724138	0.135135135135135	0.153846153846154	0	0	0.0666666666666667	0	0.380952380952381	0.413793103448276	0.444444444444444	0.125	0	0.0909090909090909	0.566666666666667	0.111111111111111	0.157894736842105	0.413793103448276	0.4	0	0	0.2	0	0.333333333333333	0	0.230769230769231	0.357142857142857	0	0.423076923076923
ruziziensis_S1_2354396	0	0.0666666666666667	0.125	0	0.133333333333333	0.0689655172413793	0.352941176470588	0	0.0555555555555556	0.111111111111111	0.1875	0.25	0.222222222222222	0.307692307692308	0	0.125	0.0526315789473684	0	0.304347826086957	0.294117647058824	0	0.1	0	0.321428571428571	0	0.206896551724138	0.333333333333333	0	0.230769230769231	0.5	0	0	0.307692307692308	0	0.24	0.0416666666666667	0.19047619047619	0.1	0.148148148148148	0.05	0.25	0.28	0	0.266666666666667	0	0.125	0	0	0.04
ruziziensis_S1_2355294	0	0.0566037735849057	0.0857142857142857	0.0377358490566038	0.1	0.103448275862069	0.289473684210526	0	0.0882352941176471	0.0909090909090909	0.0625	0.375	0.222222222222222	0.472222222222222	0.103448275862069	0.179487179487179	0.142857142857143	0	0.321428571428571	0.3	0	0.152173913043478	0.0625	0.391304347826087	0	0.444444444444444	0.294117647058824	0	0.0857142857142857	0.2	0.2	0	0.3125	0	0.38	0.114285714285714	0.0606060606060606	0.181818181818182	0.290322580645161	0	0.27906976744186	0.225	0	0.25	0	0.285714285714286	0.157894736842105	0	0.0869565217391304
ruziziensis_S1_2355311	0.205128205128205	0.0566037735849057	0.114285714285714	0.245283018867925	0.2	0.310344827586207	0	0.266666666666667	0.117647058823529	0.272727272727273	0.270833333333333	0.1	0.0833333333333333	0.111111111111111	0.379310344827586	0.256410256410256	0	0.214285714285714	0.178571428571429	0.075	0.333333333333333	0.0652173913043478	0.09375	0.173913043478261	0.5	0.0555555555555556	0.176470588235294	0.142857142857143	0.0571428571428571	0.133333333333333	0.025	0.305555555555556	0.15625	0.483870967741935	0	0.2	0.0909090909090909	0.121212121212121	0.258064516129032	0.3	0.0930232558139535	0.125	0.369565217391304	0.15625	0.425	0.142857142857143	0.0789473684210526	0.333333333333333	0.173913043478261
ruziziensis_S1_2355982	0.241379310344828	0.543478260869565	0.534883720930233	0.0694444444444444	0.292682926829268	0.508771929824561	0.480769230769231	0.34	0.432432432432432	0.446428571428571	0.210526315789474	0.375	0.552631578947368	0.259259259259259	0.521739130434783	0.423728813559322	0.636363636363636	0.0384615384615385	0.411764705882353	0.660377358490566	0.305555555555556	0.533333333333333	0.555555555555556	0.448979591836735	0	0.23728813559322	0.611111111111111	0.341463414634146	0.614285714285714	0.478260869565217	0.555555555555556	0.145833333333333	0.371428571428571	0.525	0.661016949152542	0.568627450980392	0.560975609756098	0.75	0.514285714285714	0.257142857142857	0.347826086956522	0.468085106382979	0.215686274509804	0.388888888888889	0.340425531914894	0.5	0.66	0.0909090909090909	0.468085106382979
ruziziensis_S1_2365699	0.241379310344828	0.137254901960784	0.136363636363636	0	0.235294117647059	0.0540540540540541	0.0181818181818182	0.380952380952381	0.285714285714286	0.06	0	0.032258064516129	0.032258064516129	0	0.285714285714286	0.142857142857143	0.0232558139534884	0.04	0	0.12	0.285714285714286	0.133333333333333	0.140350877192982	0.205882352941176	0	0.0869565217391304	0.128205128205128	0.194444444444444	0.212765957446809	0.116666666666667	0.0681818181818182	0	0.0769230769230769	0.163265306122449	0.173913043478261	0.163636363636364	0.4	0.108108108108108	0.0434782608695652	0.193548387096774	0.166666666666667	0.216216216216216	0.121212121212121	0.130434782608696	0.461538461538462	0.0612244897959184	0.155555555555556	0	0.113207547169811
ruziziensis_S1_2365709	0	0.117647058823529	0.0227272727272727	0	0.0882352941176471	0.0810810810810811	0.181818181818182	0	0.0204081632653061	0.02	0.027027027027027	0.129032258064516	0.161290322580645	0.303030303030303	0.0238095238095238	0.171428571428571	0.0465116279069767	0	0.375	0.2	0	0.0666666666666667	0.0175438596491228	0.176470588235294	0.0227272727272727	0.130434782608696	0.128205128205128	0	0.0638297872340425	0.15	0.0227272727272727	0	0.153846153846154	0.0204081632653061	0.152173913043478	0.127272727272727	0.1	0.027027027027027	0.0652173913043478	0.032258064516129	0.194444444444444	0.027027027027027	0	0.130434782608696	0	0.142857142857143	0.0444444444444444	0	0.113207547169811
ruziziensis_S1_2365714	0	0.137254901960784	0.5	0.078125	0.0294117647058824	0.351351351351351	0.345454545454545	0.0476190476190476	0.285714285714286	0.28	0	0.32258064516129	0.258064516129032	0.303030303030303	0.0476190476190476	0.0571428571428571	0.302325581395349	0	0.125	0.18	0.0714285714285714	0.377777777777778	0.280701754385965	0.294117647058824	0.0227272727272727	0.0869565217391304	0.435897435897436	0	0.191489361702128	0.283333333333333	0.522727272727273	0.128205128205128	0.179487179487179	0.122448979591837	0.130434782608696	0.272727272727273	0.0666666666666667	0.378378378378378	0.391304347826087	0.0645161290322581	0.194444444444444	0.162162162162162	0.0303030303030303	0	0.0256410256410256	0.244897959183673	0.222222222222222	0	0.264150943396226
ruziziensis_S1_2365736	0	0.117647058823529	0.0227272727272727	0	0.0882352941176471	0.108108108108108	0.181818181818182	0	0.0204081632653061	0.02	0.027027027027027	0.129032258064516	0.161290322580645	0.303030303030303	0.0238095238095238	0.171428571428571	0.0465116279069767	0	0.375	0.2	0	0.0666666666666667	0.0175438596491228	0.176470588235294	0.0227272727272727	0.130434782608696	0.128205128205128	0.0833333333333333	0.0638297872340425	0.15	0.0227272727272727	0	0.153846153846154	0.0204081632653061	0.152173913043478	0.127272727272727	0.1	0.027027027027027	0.0652173913043478	0.032258064516129	0.194444444444444	0.027027027027027	0.0303030303030303	0.130434782608696	0	0.142857142857143	0.0444444444444444	0	0.113207547169811
ruziziensis_S1_2365737	0.206896551724138	0.137254901960784	0.0454545454545455	0.265625	0.323529411764706	0.378378378378378	0.181818181818182	0.158730158730159	0.0612244897959184	0.3	0.378378378378378	0.193548387096774	0.225806451612903	0.393939393939394	0.238095238095238	0.257142857142857	0.0465116279069767	0.253333333333333	0.375	0.24	0.19047619047619	0.133333333333333	0.0350877192982456	0.235294117647059	0.25	0.130434782608696	0.230769230769231	0.388888888888889	0.0638297872340425	0.25	0.0227272727272727	0.153846153846154	0.179487179487179	0.26530612244898	0.152173913043478	0.218181818181818	0.133333333333333	0.027027027027027	0.173913043478261	0.129032258064516	0.277777777777778	0.0810810810810811	0.121212121212121	0.260869565217391	0.179487179487179	0.204081632653061	0.111111111111111	0.214285714285714	0.132075471698113
ruziziensis_S1_2385359	0.366666666666667	0.0408163265306122	0.0294117647058824	0.285714285714286	0.25	0.176470588235294	0	0.320754716981132	0.113207547169811	0.207547169811321	0.192307692307692	0.227272727272727	0.032258064516129	0.107142857142857	0.147058823529412	0.238095238095238	0.0909090909090909	0.108108108108108	0.131578947368421	0.037037037037037	0.292682926829268	0.0833333333333333	0.025	0.1	0.305555555555556	0	0.04	0.258064516129032	0.0238095238095238	0.0909090909090909	0.0303030303030303	0.5	0.260869565217391	0.288461538461538	0	0.115384615384615	0.173913043478261	0.0833333333333333	0.3	0.354838709677419	0.1	0.0697674418604651	0.2	0.129032258064516	0.324324324324324	0.166666666666667	0.0789473684210526	0.5	0.0588235294117647
ruziziensis_S1_2389435	0.307692307692308	0.117647058823529	0.0454545454545455	0.314285714285714	0.392857142857143	0.225806451612903	0.193548387096774	0.193548387096774	0.130434782608696	0.148148148148148	0.411764705882353	0.259259259259259	0.294117647058824	0.432432432432432	0.37037037037037	0.260869565217391	0.411764705882353	0.3125	0.352941176470588	0.258064516129032	0.0769230769230769	0.2	0.137931034482759	0.291666666666667	0.36	0.296296296296296	0.310344827586207	0.36	0.04	0.384615384615385	0.241379310344828	0.375	0.5	0.318181818181818	0.205882352941176	0.259259259259259	0.136363636363636	0.217391304347826	0.375	0.3125	0.307692307692308	0.289473684210526	0.454545454545455	0.357142857142857	0.45	0.470588235294118	0.178571428571429	0.363636363636364	0.272727272727273
ruziziensis_S1_2389502	0.375	0.0645161290322581	0.0689655172413793	0.1875	0.25	0.170212765957447	0.0454545454545455	0.173913043478261	0.225	0.125	0.225	0.108695652173913	0.032258064516129	0	0.1875	0.0952380952380952	0.166666666666667	0.177777777777778	0.129032258064516	0.0444444444444444	0.235294117647059	0.0857142857142857	0.121212121212121	0	0.241379310344828	0.075	0	0.277777777777778	0.0612244897959184	0.104166666666667	0	0.183673469387755	0.0967741935483871	0.117647058823529	0.0454545454545455	0.125	0.0810810810810811	0.032258064516129	0.0238095238095238	0.285714285714286	0.236842105263158	0.173913043478261	0.236842105263158	0.25	0.317073170731707	0.0555555555555556	0.0888888888888889	0.354838709677419	0.125
ruziziensis_S1_2389513	0.416666666666667	0.0645161290322581	0.0689655172413793	0.1875	0.25	0.170212765957447	0.0454545454545455	0.173913043478261	0.225	0.125	0.225	0.130434782608696	0.032258064516129	0	0.1875	0.0952380952380952	0.25	0.177777777777778	0.225806451612903	0.0444444444444444	0.235294117647059	0.0857142857142857	0.121212121212121	0	0.241379310344828	0.075	0	0.305555555555556	0.0612244897959184	0.104166666666667	0	0.183673469387755	0.0967741935483871	0.117647058823529	0.0454545454545455	0.125	0.162162162162162	0.032258064516129	0.0238095238095238	0.285714285714286	0.236842105263158	0.173913043478261	0.236842105263158	0.25	0.317073170731707	0.0555555555555556	0.0888888888888889	0.354838709677419	0.1875
ruziziensis_S1_2395045	0.1	0.125	0.0434782608695652	0	0.166666666666667	0	0	0.342857142857143	0.125	0.0384615384615385	0.0416666666666667	0.173913043478261	0.05	0.0833333333333333	0.185185185185185	0.1	0	0.0416666666666667	0.125	0.357142857142857	0.208333333333333	0.136363636363636	0.181818181818182	0.153846153846154	0	0	0	0.217391304347826	0.28	0.138888888888889	0.105263157894737	0	0.25	0.285714285714286	0.136363636363636	0.3125	0.142857142857143	0.333333333333333	0.1875	0.294117647058824	0.25	0.318181818181818	0.1	0.142857142857143	0.454545454545455	0.166666666666667	0.2	0	0.0555555555555556
ruziziensis_S1_2396074	0.260869565217391	0.0645161290322581	0.037037037037037	0.0975609756097561	0.310344827586207	0.151515151515152	0.0540540540540541	0.264705882352941	0.25	0.193548387096774	0.227272727272727	0.0769230769230769	0	0.027027027027027	0.242424242424242	0.142857142857143	0.04	0.27906976744186	0.111111111111111	0	0.3125	0.0540540540540541	0.136363636363636	0.135135135135135	0.136363636363636	0.0303030303030303	0.05	0.228571428571429	0.0303030303030303	0.296296296296296	0.032258064516129	0.12	0.0769230769230769	0.222222222222222	0.0476190476190476	0.0909090909090909	0.1	0.0526315789473684	0.037037037037037	0.32258064516129	0.142857142857143	0.2	0.117647058823529	0.285714285714286	0.227272727272727	0	0.185185185185185	0.107142857142857	0.09375
ruziziensis_S1_2396080	0.260869565217391	0.0967741935483871	0.037037037037037	0.0975609756097561	0.310344827586207	0.151515151515152	0.0810810810810811	0.264705882352941	0.321428571428571	0.193548387096774	0.227272727272727	0.115384615384615	0	0.027027027027027	0.272727272727273	0.214285714285714	0.12	0.27906976744186	0.166666666666667	0	0.3125	0.0540540540540541	0.181818181818182	0.135135135135135	0.136363636363636	0.0303030303030303	0.05	0.342857142857143	0.0303030303030303	0.333333333333333	0.032258064516129	0.12	0.0769230769230769	0.222222222222222	0.0476190476190476	0.0909090909090909	0.2	0.0526315789473684	0.037037037037037	0.32258064516129	0.142857142857143	0.2	0.117647058823529	0.285714285714286	0.227272727272727	0	0.185185185185185	0.107142857142857	0.15625
ruziziensis_S1_2396103	0.260869565217391	0.0645161290322581	0.037037037037037	0	0.310344827586207	0.121212121212121	0.0810810810810811	0.235294117647059	0.285714285714286	0.193548387096774	0.0454545454545455	0.0769230769230769	0	0.027027027027027	0.272727272727273	0.142857142857143	0.08	0	0.111111111111111	0	0.3125	0.0540540540540541	0.136363636363636	0.135135135135135	0	0	0.05	0.342857142857143	0.0303030303030303	0.222222222222222	0.032258064516129	0	0.0769230769230769	0.222222222222222	0.0476190476190476	0.0909090909090909	0.2	0	0.037037037037037	0.258064516129032	0.0857142857142857	0.2	0	0.238095238095238	0.227272727272727	0	0.185185185185185	0	0.15625
ruziziensis_S1_2396117	0.0434782608695652	0.0833333333333333	0.185185185185185	0.024390243902439	0	0.333333333333333	0.277777777777778	0.0294117647058824	0.192307692307692	0.161290322580645	0.0454545454545455	0.28	0.3	0.27027027027027	0	0.125	0.347826086956522	0	0.352941176470588	0.423076923076923	0.09375	0.27027027027027	0.333333333333333	0.162162162162162	0	0.121212121212121	0.25	0	0.303030303030303	0.192307692307692	0.258064516129032	0.12	0.0769230769230769	0.037037037037037	0.0952380952380952	0.272727272727273	0.380952380952381	0.263157894736842	0.148148148148148	0	0	0.2	0.117647058823529	0.0952380952380952	0	0.172413793103448	0.148148148148148	0	0.384615384615385
ruziziensis_S1_2413437	0.461538461538462	0.431818181818182	0.258064516129032	0.0208333333333333	0.25	0.217391304347826	0.307692307692308	0.371428571428571	0.3	0.0540540540540541	0.133333333333333	0.365853658536585	0.103448275862069	0.421052631578947	0.419354838709677	0.40625	0.178571428571429	0	0.409090909090909	0.333333333333333	0.275862068965517	0.236842105263158	0.514285714285714	0.444444444444444	0.0689655172413793	0.481481481481481	0.388888888888889	0.357142857142857	0.342857142857143	0.26	0.393939393939394	0	0.363636363636364	0.318181818181818	0.405405405405405	0.25	0.483870967741935	0.290322580645161	0.371428571428571	0.363636363636364	0.533333333333333	0.290322580645161	0.0888888888888889	0.434782608695652	0.238095238095238	0.236842105263158	0.414634146341463	0.0555555555555556	0.294117647058824
ruziziensis_S1_2426547	0.183673469387755	0.416666666666667	0.372549019607843	0.277777777777778	0.189873417721519	0.707317073170732	0.716981132075472	0.205882352941176	0.368421052631579	0.666666666666667	0.365079365079365	0.5	0.857142857142857	0.769230769230769	0.311111111111111	0.326923076923077	0.642857142857143	0.310810810810811	0.605263157894737	0.661538461538462	0.434210526315789	0.517857142857143	0.333333333333333	0.538461538461538	0.25	0.5	0.673469387755102	0.174603174603175	0.53448275862069	0.661538461538462	0.659090909090909	0.39622641509434	0.638297872340426	0.444444444444444	0.553846153846154	0.4375	0.425925925925926	0.666666666666667	0.652173913043478	0.263157894736842	0.352941176470588	0.466666666666667	0.264705882352941	0.547619047619048	0.408163265306122	0.573770491803279	0.442622950819672	0.195652173913043	0.6
ruziziensis_S1_2430119	0.25	0.0256410256410256	0	0.142857142857143	0.0714285714285714	0.129032258064516	0	0.303571428571429	0.242424242424242	0.0263157894736842	0.125	0.027027027027027	0	0.121212121212121	0.161290322580645	0.131578947368421	0.125	0.166666666666667	0.323529411764706	0.0263157894736842	0.170731707317073	0.09375	0.0975609756097561	0.111111111111111	0.277777777777778	0.113636363636364	0.111111111111111	0.294117647058824	0.0454545454545455	0.147058823529412	0	0.272727272727273	0.0666666666666667	0.135135135135135	0	0.075	0.107142857142857	0.0434782608695652	0.172413793103448	0.432432432432432	0.206896551724138	0.0833333333333333	0.222222222222222	0.1	0.41025641025641	0.0869565217391304	0.0212765957446809	0.125	0.0882352941176471
ruziziensis_S1_2430133	0	0.0769230769230769	0.0294117647058824	0	0.0714285714285714	0	0.137931034482759	0	0	0.0263157894736842	0.0416666666666667	0.135135135135135	0.25	0.303030303030303	0	0.131578947368421	0.0833333333333333	0	0.205882352941176	0.236842105263158	0.0487804878048781	0.0625	0.024390243902439	0.185185185185185	0.0277777777777778	0.272727272727273	0.138888888888889	0	0	0.176470588235294	0.0833333333333333	0	0.2	0.0540540540540541	0.297297297297297	0.125	0.0714285714285714	0.0434782608695652	0.172413793103448	0	0.206896551724138	0.0833333333333333	0	0.1	0	0.152173913043478	0.0425531914893617	0	0
ruziziensis_S1_2435793	0.315789473684211	0.222222222222222	0.106382978723404	0.210526315789474	0.255813953488372	0.0434782608695652	0.0606060606060606	0.377358490566038	0.238095238095238	0.188679245283019	0.25	0.176470588235294	0	0.0740740740740741	0.419354838709677	0.121951219512195	0.135135135135135	0.241379310344828	0.375	0.0212765957446809	0.302325581395349	0.142857142857143	0.222222222222222	0.15625	0.325	0.0645161290322581	0.0857142857142857	0.307692307692308	0.129032258064516	0.130434782608696	0	0.260869565217391	0.03125	0.185185185185185	0.130434782608696	0.173913043478261	0.176470588235294	0.127659574468085	0.142857142857143	0.193548387096774	0.275	0.228571428571429	0.30188679245283	0.272727272727273	0.243243243243243	0.0882352941176471	0.114285714285714	0.269230769230769	0.0888888888888889
ruziziensis_S1_2435800	0	0.0740740740740741	0.234042553191489	0.0350877192982456	0.0232558139534884	0.478260869565217	0.257575757575758	0.0377358490566038	0.19047619047619	0.188679245283019	0	0.176470588235294	0.133333333333333	0.222222222222222	0.0645161290322581	0.024390243902439	0.189189189189189	0.0172413793103448	0.21875	0.212765957446809	0.0465116279069767	0.285714285714286	0.2	0.21875	0	0.0967741935483871	0.371428571428571	0	0.290322580645161	0.239130434782609	0.19047619047619	0.152173913043478	0.21875	0.166666666666667	0.152173913043478	0.369565217391304	0.205882352941176	0.297872340425532	0.228571428571429	0.0645161290322581	0	0.228571428571429	0	0.0303030303030303	0.027027027027027	0.205882352941176	0.2	0.0769230769230769	0.222222222222222
ruziziensis_S1_2435866	0	0.196078431372549	0.25	0.121951219512195	0	0.326086956521739	0.277777777777778	0.0294117647058824	0.216216216216216	0.390243902439024	0	0.184210526315789	0.275862068965517	0.162162162162162	0.0909090909090909	0	0.384615384615385	0	0.176470588235294	0.317073170731707	0.0909090909090909	0.245283018867925	0.295454545454545	0.0731707317073171	0.05	0.0769230769230769	0.333333333333333	0	0.0857142857142857	0.225806451612903	0.2	0.0333333333333333	0.175	0	0.206896551724138	0.0882352941176471	0.133333333333333	0.125	0.294117647058824	0.0512820512820513	0.125	0.170731707317073	0.0285714285714286	0.238095238095238	0	0.333333333333333	0.239130434782609	0.0555555555555556	0.310344827586207
ruziziensis_S1_2468231	0.444444444444444	0.0555555555555556	0.368421052631579	0.351851851851852	0.444444444444444	0.333333333333333	0.0454545454545455	0.431818181818182	0.318181818181818	0.344827586206897	0.305555555555556	0.545454545454545	0.25	0.375	0.36	0.368421052631579	0.111111111111111	0.229166666666667	0.2	0.0555555555555556	0.565217391304348	0.181818181818182	0.366666666666667	0.333333333333333	0.342105263157895	0.0833333333333333	0.428571428571429	0.5625	0	0.388888888888889	0	0.216216216216216	0.25	0.6	0	0.529411764705882	0.642857142857143	0.388888888888889	0.461538461538462	0.56	0.0833333333333333	0.266666666666667	0.166666666666667	0.208333333333333	0.4	0.428571428571429	0.166666666666667	0.259259259259259	0.5
ruziziensis_S1_2623848	0.0555555555555556	0.170731707317073	0.230769230769231	0	0.12	0.212121212121212	0.32258064516129	0	0.2	0.133333333333333	0	0.0625	0.714285714285714	0.15	0	0	0.289473684210526	0	0.0869565217391304	0.227272727272727	0.296296296296296	0.318181818181818	0.222222222222222	0.16	0	0	0.129032258064516	0	0.233333333333333	0.105263157894737	0.186046511627907	0.0769230769230769	0.0333333333333333	0.0833333333333333	0.232558139534884	0.133333333333333	0.285714285714286	0.344827586206897	0.181818181818182	0.0526315789473684	0.0666666666666667	0	0.185185185185185	0.388888888888889	0	0.256410256410256	0.235294117647059	0	0.206896551724138
ruziziensis_S1_2623880	0.611111111111111	0.439024390243902	0.153846153846154	0.027027027027027	0.36	0.303030303030303	0.387096774193548	0.413793103448276	0.3	0.133333333333333	0.238095238095238	0.375	0.142857142857143	0.55	0.555555555555556	0.342857142857143	0.157894736842105	0.0357142857142857	0.565217391304348	0.454545454545455	0.37037037037037	0.295454545454545	0.666666666666667	0.44	0	0.444444444444444	0.354838709677419	0.466666666666667	0.233333333333333	0.184210526315789	0.325581395348837	0	0.2	0.291666666666667	0.372093023255814	0.233333333333333	0.428571428571429	0.241379310344828	0.303030303030303	0.473684210526316	0.3	0.391304347826087	0.111111111111111	0.277777777777778	0.333333333333333	0.230769230769231	0.235294117647059	0.117647058823529	0.241379310344828
ruziziensis_S1_2623889	0.611111111111111	0.560975609756098	0.384615384615385	0.027027027027027	0.48	0.454545454545455	0.612903225806452	0.413793103448276	0.466666666666667	0.266666666666667	0.238095238095238	0.375	0.857142857142857	0.7	0.555555555555556	0.342857142857143	0.394736842105263	0.0357142857142857	0.565217391304348	0.636363636363636	0.62962962962963	0.568181818181818	0.777777777777778	0.52	0	0.444444444444444	0.483870967741935	0.466666666666667	0.466666666666667	0.289473684210526	0.465116279069767	0.0769230769230769	0.233333333333333	0.375	0.604651162790698	0.366666666666667	0.619047619047619	0.586206896551724	0.484848484848485	0.526315789473684	0.366666666666667	0.391304347826087	0.296296296296296	0.666666666666667	0.333333333333333	0.461538461538462	0.411764705882353	0.117647058823529	0.379310344827586
ruziziensis_S1_2623961	0.538461538461538	0.142857142857143	0.210526315789474	0	0.173913043478261	0.125	0	0.142857142857143	0.133333333333333	0.0625	0.0454545454545455	0.111111111111111	0.0454545454545455	0.103448275862069	0.366666666666667	0.238095238095238	0	0.0416666666666667	0.0526315789473684	0.125	0.208333333333333	0.25	0.1	0.130434782608696	0	0.0689655172413793	0.130434782608696	0.285714285714286	0.125	0.133333333333333	0.0526315789473684	0	0.0416666666666667	0.4375	0.05	0.25	0.304347826086957	0.0909090909090909	0.0588235294117647	0.136363636363636	0.125	0.2	0.235294117647059	0.117647058823529	0.35	0.142857142857143	0.222222222222222	0.0526315789473684	0.133333333333333
ruziziensis_S1_2624452	0.458333333333333	0.441176470588235	0.272727272727273	0.206896551724138	0.560975609756098	0.263157894736842	0.481481481481481	0.255813953488372	0.55	0.32	0.333333333333333	0.466666666666667	0.666666666666667	0.5	0.448275862068966	0.485714285714286	0.541666666666667	0.342857142857143	0.55	0.451612903225806	0.456521739130435	0.454545454545455	0.541666666666667	0.538461538461538	0.275862068965517	0.583333333333333	0.48	0.411764705882353	0.363636363636364	0.375	0.285714285714286	0.117647058823529	0.470588235294118	0.484848484848485	0.512820512820513	0.476190476190476	0.545454545454545	0.473684210526316	0.241379310344828	0.5625	0.769230769230769	0.555555555555556	0.454545454545455	0.538461538461538	0.375	0.484848484848485	0.257142857142857	0.15	0.409090909090909
ruziziensis_S1_2633684	0.36	0.12	0.19047619047619	0.769230769230769	0.45	0.297297297297297	0.142857142857143	0.296296296296296	0.333333333333333	0.230769230769231	0.615384615384615	0.285714285714286	0.258064516129032	0.206896551724138	0.4375	0.302325581395349	0.476190476190476	0.866666666666667	0.375	0.25	0.428571428571429	0.2	0.28	0.181818181818182	1	0.0952380952380952	0.285714285714286	0.548387096774194	0	0.032258064516129	0.257142857142857	0.875	0.0476190476190476	0.357142857142857	0	0.282051282051282	0.275862068965517	0.36	0.193548387096774	0.576923076923077	0.24	0.125	0.666666666666667	0.111111111111111	0.470588235294118	0.1875	0.391304347826087	0.833333333333333	0.481481481481481
ruziziensis_S1_2655969	0.208333333333333	0.0232558139534884	0.135135135135135	0	0.102564102564103	0.0444444444444444	0.0158730158730159	0.25531914893617	0.075	0.0576923076923077	0	0.027027027027027	0	0.03125	0.166666666666667	0.125	0	0	0.212121212121212	0	0.212765957446809	0.138888888888889	0.0416666666666667	0.0606060606060606	0	0.0789473684210526	0.113636363636364	0.209302325581395	0.0952380952380952	0.0540540540540541	0	0.0333333333333333	0.0714285714285714	0.289473684210526	0.0645161290322581	0.0416666666666667	0.0697674418604651	0.0540540540540541	0.03125	0.163265306122449	0.0789473684210526	0.0769230769230769	0.0256410256410256	0.032258064516129	0.142857142857143	0.0930232558139535	0.0789473684210526	0.0303030303030303	0.032258064516129
ruziziensis_S1_2655981	0.3125	0.0232558139534884	0.135135135135135	0	0.102564102564103	0.0666666666666667	0.0317460317460317	0.25531914893617	0.15	0.0576923076923077	0	0.162162162162162	0	0.03125	0.2	0.15	0.03125	0	0.272727272727273	0	0.212765957446809	0.138888888888889	0.104166666666667	0.0606060606060606	0	0.0789473684210526	0.113636363636364	0.209302325581395	0.0952380952380952	0.0540540540540541	0	0.0333333333333333	0.0714285714285714	0.289473684210526	0.0645161290322581	0.0416666666666667	0.116279069767442	0.0540540540540541	0.0625	0.183673469387755	0.157894736842105	0.0961538461538462	0.0256410256410256	0.0967741935483871	0.142857142857143	0.116279069767442	0.0789473684210526	0.0303030303030303	0.0645161290322581
ruziziensis_S1_2658557	0.0588235294117647	0.05	0	0.15625	0.0714285714285714	0.0416666666666667	0	0	0.208333333333333	0	0.28	0.0869565217391304	0.0434782608695652	0	0.032258064516129	0.269230769230769	0.0434782608695652	0.157894736842105	0.2	0.0833333333333333	0.103448275862069	0	0	0	0.434782608695652	0	0	0.0384615384615385	0	0	0	0.27027027027027	0	0	0	0.0555555555555556	0.0454545454545455	0.04	0.0689655172413793	0.0434782608695652	0.125	0.0476190476190476	0.178571428571429	0.25	0	0	0.032258064516129	0.375	0.0740740740740741
ruziziensis_S1_2665336	0	0.185185185185185	0.222222222222222	0	0.0384615384615385	0.0769230769230769	0.263157894736842	0	0.0588235294117647	0.162162162162162	0.075	0.0967741935483871	0.321428571428571	0.0740740740740741	0	0	0.241379310344828	0.0344827586206897	0	0.15625	0.115384615384615	0.3125	0.142857142857143	0.0303030303030303	0	0	0.153846153846154	0	0.157894736842105	0.114285714285714	0.107142857142857	0	0.185185185185185	0	0.25	0	0.0740740740740741	0.193548387096774	0.258064516129032	0	0.0434782608695652	0.0476190476190476	0.04	0.115384615384615	0	0.354838709677419	0.162162162162162	0	0.407407407407407
ruziziensis_S1_2668511	0.444444444444444	0.294117647058824	0.382352941176471	0.210526315789474	0.409090909090909	0.285714285714286	0.325581395348837	0.333333333333333	0.428571428571429	0.371428571428571	0.435897435897436	0.181818181818182	0.375	0.125	0.482758620689655	0.2	0.326086956521739	0.485714285714286	0.216216216216216	0.282608695652174	0.375	0.272727272727273	0.266666666666667	0.130434782608696	0.352941176470588	0.153846153846154	0.162162162162162	0.375	0.125	0.307692307692308	0.232558139534884	0.361111111111111	0.166666666666667	0.259259259259259	0.170731707317073	0.0909090909090909	0.521739130434783	0.3	0.365853658536585	0.411764705882353	0.411764705882353	0.142857142857143	0.40625	0.333333333333333	0.5	0.225	0.4	0.303030303030303	0.314285714285714
ruziziensis_S1_2668519	0.4	0.0652173913043478	0.0555555555555556	0.220588235294118	0.208333333333333	0.125	0	0.195121951219512	0.222222222222222	0.0681818181818182	0.236363636363636	0.156862745098039	0.0303030303030303	0.153846153846154	0.121212121212121	0.0555555555555556	0.08	0.166666666666667	0.105263157894737	0.0212765957446809	0.235294117647059	0.127659574468085	0.222222222222222	0.104166666666667	0.259259259259259	0.169811320754717	0.0512820512820513	0.285714285714286	0.0714285714285714	0.195121951219512	0	0.169811320754717	0.222222222222222	0.225	0.0238095238095238	0.170212765957447	0.131578947368421	0.0909090909090909	0.0888888888888889	0.28	0.238095238095238	0.166666666666667	0.204081632653061	0.111111111111111	0.347826086956522	0.0697674418604651	0.0476190476190476	0.113636363636364	0.0277777777777778
ruziziensis_S1_2668736	0	0.166666666666667	0.194444444444444	0.0847457627118644	0.0294117647058824	0.339285714285714	0.212121212121212	0.0789473684210526	0.222222222222222	0.325	0	0.285714285714286	0.184210526315789	0.152173913043478	0.0571428571428571	0.171428571428571	0.219512195121951	0.0212765957446809	0.179487179487179	0.222222222222222	0.185185185185185	0.195652173913043	0.075	0.161290322580645	0.0344827586206897	0.0555555555555556	0.366666666666667	0.0344827586206897	0.28125	0.452380952380952	0.162790697674419	0.1	0.193548387096774	0.12	0.195121951219512	0.217391304347826	0.21875	0.129032258064516	0.305555555555556	0	0.05	0.205882352941176	0.0555555555555556	0.0454545454545455	0.032258064516129	0.25	0.204081632653061	0	0.176470588235294
ruziziensis_S1_2668746	0.275862068965517	0.30952380952381	0.138888888888889	0.627118644067797	0.382352941176471	0.285714285714286	0.212121212121212	0.394736842105263	0.333333333333333	0.4	0.51063829787234	0.257142857142857	0.105263157894737	0.130434782608696	0.314285714285714	0.228571428571429	0.268292682926829	0.574468085106383	0.102564102564103	0.155555555555556	0.185185185185185	0.152173913043478	0.225	0.193548387096774	0.758620689655172	0.305555555555556	0.1	0.310344827586207	0.3125	0.214285714285714	0.209302325581395	0.4	0.451612903225806	0.16	0.268292682926829	0.282608695652174	0.09375	0.225806451612903	0.0555555555555556	0.233333333333333	0.375	0.323529411764706	0.666666666666667	0.363636363636364	0.354838709677419	0.178571428571429	0.244897959183673	0.473684210526316	0.117647058823529
ruziziensis_S1_2668751	0	0.238095238095238	0.194444444444444	0.11864406779661	0.147058823529412	0.410714285714286	0.363636363636364	0.0789473684210526	0.222222222222222	0.325	0.148936170212766	0.514285714285714	0.394736842105263	0.478260869565217	0.114285714285714	0.342857142857143	0.341463414634146	0.0212765957446809	0.41025641025641	0.4	0.222222222222222	0.391304347826087	0.2	0.451612903225806	0.0344827586206897	0.472222222222222	0.6	0.0689655172413793	0.34375	0.571428571428571	0.418604651162791	0.1	0.32258064516129	0.12	0.365853658536585	0.260869565217391	0.40625	0.129032258064516	0.388888888888889	0.0333333333333333	0.2	0.323529411764706	0.0555555555555556	0.181818181818182	0.032258064516129	0.321428571428571	0.244897959183673	0.0263157894736842	0.294117647058824
ruziziensis_S1_2668766	0	0.0714285714285714	0	0.0338983050847458	0.117647058823529	0.0714285714285714	0.151515151515152	0	0	0	0.148936170212766	0.228571428571429	0.210526315789474	0.326086956521739	0.0571428571428571	0.171428571428571	0.121951219512195	0	0.230769230769231	0.177777777777778	0.037037037037037	0.195652173913043	0.125	0.290322580645161	0	0.416666666666667	0.233333333333333	0.0344827586206897	0.0625	0.119047619047619	0.255813953488372	0	0.129032258064516	0	0.170731707317073	0.0434782608695652	0.1875	0	0.0833333333333333	0.0333333333333333	0.15	0.117647058823529	0	0.136363636363636	0	0.0714285714285714	0.0408163265306122	0.0263157894736842	0.117647058823529
ruziziensis_S1_2668794	0.0294117647058824	0.157894736842105	0.128205128205128	0	0	0.0967741935483871	0.162790697674419	0	0	0.0606060606060606	0.0540540540540541	0.230769230769231	0.185185185185185	0.387096774193548	0.04	0.151515151515152	0.24390243902439	0	0.35	0.24	0	0.0571428571428571	0.0833333333333333	0.388888888888889	0.0689655172413793	0.394736842105263	0.171428571428571	0.027027027027027	0.0540540540540541	0.148936170212766	0.142857142857143	0	0.157894736842105	0.0645161290322581	0.258064516129032	0.0869565217391304	0.111111111111111	0.032258064516129	0.0857142857142857	0	0.133333333333333	0.241379310344828	0	0.19047619047619	0	0.128205128205128	0.0833333333333333	0.0571428571428571	0.147058823529412
ruziziensis_S1_2668807	0.147058823529412	0.298245614035088	0.179487179487179	0.0222222222222222	0.3	0.193548387096774	0.27906976744186	0.358490566037736	0.303030303030303	0.121212121212121	0.162162162162162	0.282051282051282	0.185185185185185	0.419354838709677	0.32	0.303030303030303	0.24390243902439	0.0303030303030303	0.55	0.28	0.128205128205128	0.142857142857143	0.25	0.444444444444444	0.0689655172413793	0.5	0.228571428571429	0.243243243243243	0.324324324324324	0.212765957446809	0.25	0	0.236842105263158	0.354838709677419	0.354838709677419	0.282608695652174	0.25	0.161290322580645	0.171428571428571	0.368421052631579	0.266666666666667	0.379310344827586	0.0285714285714286	0.380952380952381	0.40625	0.205128205128205	0.25	0.2	0.235294117647059
ruziziensis_S1_2688326	0.3	0.225	0.0930232558139535	0.454545454545455	0.282051282051282	0.181818181818182	0.152173913043478	0.4375	0.16	0.103448275862069	0.37037037037037	0.2	0	0.1	0.391304347826087	0.225	0.111111111111111	0.5	0	0.027027027027027	0.16	0.0384615384615385	0.125	0.0454545454545455	0.5	0.25	0.103448275862069	0.172413793103448	0.111111111111111	0.1	0.136363636363636	0.481481481481481	0.159090909090909	0.159090909090909	0.0689655172413793	0.259259259259259	0	0	0.117647058823529	0.130434782608696	0.238095238095238	0.243243243243243	0.419354838709677	0.153846153846154	0.263157894736842	0.15625	0.129032258064516	0.526315789473684	0.0384615384615385
ruziziensis_S1_2688333	0.3	0.125	0.441860465116279	0.5	0.358974358974359	0.5	0.152173913043478	0.3125	0.24	0.517241379310345	0.259259259259259	0.233333333333333	0.384615384615385	0.266666666666667	0.173913043478261	0.475	0.37037037037037	0.375	0.375	0.405405405405405	0.4	0.307692307692308	0.375	0.181818181818182	0.5	0.25	0.586206896551724	0.310344827586207	0.222222222222222	0.3	0.272727272727273	0.444444444444444	0.5	0.318181818181818	0.172413793103448	0.296296296296296	0.464285714285714	0.228571428571429	0.5	0.478260869565217	0.19047619047619	0.27027027027027	0.387096774193548	0.230769230769231	0.473684210526316	0.5	0.387096774193548	0.473684210526316	0.307692307692308
ruziziensis_S1_2688340	0	0.075	0.395348837209302	0.136363636363636	0.0256410256410256	0.318181818181818	0.152173913043478	0.03125	0.08	0.241379310344828	0	0.1	0.307692307692308	0.166666666666667	0.0434782608695652	0.225	0.222222222222222	0.0416666666666667	0.125	0.216216216216216	0	0.192307692307692	0.15625	0.136363636363636	0.0454545454545455	0.25	0.344827586206897	0.0344827586206897	0.222222222222222	0.2	0.227272727272727	0.037037037037037	0.431818181818182	0.0681818181818182	0.172413793103448	0.259259259259259	0.142857142857143	0.114285714285714	0.264705882352941	0.0434782608695652	0.0952380952380952	0.135135135135135	0.032258064516129	0.115384615384615	0.0526315789473684	0.375	0.32258064516129	0.0526315789473684	0.153846153846154
ruziziensis_S1_2701906	0.0714285714285714	0	0.142857142857143	0	0.2	0	0.157894736842105	0.342857142857143	0	0.107142857142857	0	0.125	0	0.0555555555555556	0.130434782608696	0.0952380952380952	0	0	0	0	0.2	0.217391304347826	0.0285714285714286	0.0769230769230769	0	0	0.166666666666667	0.315789473684211	0.08	0	0	0.0454545454545455	0	0.212121212121212	0	0.0909090909090909	0	0.214285714285714	0	0.208333333333333	0	0	0.166666666666667	0	0.2	0.0769230769230769	0.0384615384615385	0	0.0416666666666667
ruziziensis_S1_2701908	0.0714285714285714	0	0.142857142857143	0	0.2	0	0.210526315789474	0.342857142857143	0	0.107142857142857	0	0.166666666666667	0	0.0555555555555556	0.173913043478261	0.0952380952380952	0	0	0	0	0.2	0.217391304347826	0.0857142857142857	0.0769230769230769	0	0	0.166666666666667	0.315789473684211	0.08	0	0	0.0454545454545455	0	0.212121212121212	0	0.0909090909090909	0.230769230769231	0.214285714285714	0.0476190476190476	0.208333333333333	0	0	0.166666666666667	0	0.2	0.0769230769230769	0.0384615384615385	0	0.0833333333333333
ruziziensis_S1_2741865	0.111111111111111	0.0882352941176471	0.0606060606060606	0.194444444444444	0.230769230769231	0.142857142857143	0.075	0.24390243902439	0.16	0	0.333333333333333	0.03125	0.0869565217391304	0	0.103448275862069	0.238095238095238	0.130434782608696	0.285714285714286	0.285714285714286	0.037037037037037	0.24	0.227272727272727	0.0833333333333333	0.0416666666666667	0.272727272727273	0.166666666666667	0	0.21875	0.0333333333333333	0.037037037037037	0	0.242424242424242	0.0833333333333333	0.0714285714285714	0	0.0857142857142857	0.15625	0.03125	0.0645161290322581	0.205882352941176	0.166666666666667	0.115384615384615	0.368421052631579	0.130434782608696	0.347826086956522	0.0714285714285714	0.0857142857142857	0.2	0.0606060606060606
ruziziensis_S1_2816931	0	0.0537634408602151	0.0338983050847458	0	0	0.0897435897435897	0.0657894736842105	0	0.0833333333333333	0.0412371134020619	0.0204081632653061	0	0.0535714285714286	0	0	0	0.0677966101694915	0	0.0444444444444444	0.173333333333333	0.0410958904109589	0.0428571428571429	0.0263157894736842	0.0727272727272727	0	0	0.0277777777777778	0	0	0	0.0606060606060606	0.0285714285714286	0	0.0263157894736842	0	0.0714285714285714	0.0666666666666667	0.0701754385964912	0.015625	0	0	0	0	0.0377358490566038	0	0.0547945205479452	0.107692307692308	0	0.107692307692308
ruziziensis_S1_2816937	0	0.0537634408602151	0.0338983050847458	0	0	0.0897435897435897	0.0921052631578947	0	0.0833333333333333	0.0412371134020619	0.0204081632653061	0	0.0535714285714286	0	0.0166666666666667	0	0.152542372881356	0	0.0444444444444444	0.173333333333333	0.0410958904109589	0.0428571428571429	0.0921052631578947	0.0727272727272727	0	0	0.0277777777777778	0.024390243902439	0	0	0.0606060606060606	0.0285714285714286	0	0.0263157894736842	0	0.0714285714285714	0.111111111111111	0.0701754385964912	0.09375	0	0	0	0	0.0377358490566038	0	0.0547945205479452	0.107692307692308	0	0.138461538461538
ruziziensis_S1_2816939	0	0.0537634408602151	0.0338983050847458	0	0	0.0897435897435897	0.0675675675675676	0	0.0833333333333333	0.0412371134020619	0.0204081632653061	0	0.0535714285714286	0	0	0	0.102564102564103	0	0.0444444444444444	0.173333333333333	0.0410958904109589	0.0428571428571429	0.0416666666666667	0.0727272727272727	0	0	0.0277777777777778	0	0	0	0.0606060606060606	0.0285714285714286	0	0.0263157894736842	0	0.0714285714285714	0.0697674418604651	0.0701754385964912	0	0	0	0	0	0.0377358490566038	0	0.0547945205479452	0.107692307692308	0	0.111111111111111
ruziziensis_S1_2826714	0.0357142857142857	0.111111111111111	0.261904761904762	0.0566037735849057	0.0256410256410256	0.232558139534884	0.129032258064516	0.0625	0.171428571428571	0.230769230769231	0.0303030303030303	0.0909090909090909	0.232558139534884	0.18	0.111111111111111	0.137931034482759	0.21875	0.0465116279069767	0.153846153846154	0.161290322580645	0.0816326530612245	0.212121212121212	0.0677966101694915	0.0555555555555556	0	0.0909090909090909	0.27906976744186	0	0.375	0.319148936170213	0.276595744680851	0.128205128205128	0.473684210526316	0.0476190476190476	0.162162162162162	0.145833333333333	0.263157894736842	0.3	0.25	0.0232558139534884	0.0909090909090909	0.0263157894736842	0.117647058823529	0.0909090909090909	0.0606060606060606	0.325581395348837	0.27027027027027	0	0.104166666666667
ruziziensis_S1_2832377	0	0.06	0.0344827586206897	0	0	0.1	0.128205128205128	0	0.105263157894737	0	0	0	0	0	0	0	0.15625	0	0.0740740740740741	0.18	0.0454545454545455	0.125	0.121951219512195	0.0652173913043478	0	0	0.181818181818182	0	0	0	0.142857142857143	0.0238095238095238	0	0.0392156862745098	0	0.171428571428571	0.0256410256410256	0.0303030303030303	0.0833333333333333	0	0	0	0	0.0689655172413793	0	0.0666666666666667	0.111111111111111	0	0.1
ruziziensis_S1_2838645	0.12	0.08	0.0625	0.212121212121212	0.25	0.16	0	0.361111111111111	0.204081632653061	0.0909090909090909	0.238095238095238	0.125	0.0357142857142857	0.0714285714285714	0.114285714285714	0.230769230769231	0.0689655172413793	0.217391304347826	0.19047619047619	0	0.285714285714286	0.227272727272727	0.0263157894736842	0.0555555555555556	0.169811320754717	0.228571428571429	0.0645161290322581	0.229166666666667	0.0227272727272727	0.104166666666667	0	0.166666666666667	0.142857142857143	0.117647058823529	0	0.24390243902439	0.16	0.0666666666666667	0.0681818181818182	0.166666666666667	0.181818181818182	0.1875	0.272727272727273	0.0833333333333333	0.25	0.157894736842105	0.027027027027027	0.3	0.194444444444444
ruziziensis_S1_2858120	0.163265306122449	0.0483870967741935	0.119047619047619	0	0.2	0.0508474576271186	0.0169491525423729	0.241935483870968	0.0958904109589041	0.109375	0.0344827586206897	0	0	0	0.162790697674419	0.0677966101694915	0	0.0212765957446809	0.0476190476190476	0	0.205882352941176	0.159090909090909	0.0754716981132075	0.0967741935483871	0	0.108108108108108	0.0789473684210526	0.145454545454545	0.0666666666666667	0.0333333333333333	0	0	0.0217391304347826	0.262295081967213	0.05	0.103448275862069	0.0188679245283019	0	0.0625	0.214285714285714	0.146341463414634	0.160714285714286	0.0166666666666667	0	0.212765957446809	0	0.0465116279069767	0.0612244897959184	0.0263157894736842
ruziziensis_S1_2906630	0.67741935483871	0.225352112676056	0.222222222222222	0.25	0.533333333333333	0.243243243243243	0.117647058823529	0.674418604651163	0.447368421052632	0.5	0.384615384615385	0.24	0.0476190476190476	0.153846153846154	0.55	0.342857142857143	0.0588235294117647	0.45	0.285714285714286	0.297297297297297	0.470588235294118	0.233333333333333	0.205128205128205	0.307692307692308	0.3125	0.195121951219512	0.314285714285714	0.9	0.325	0.160714285714286	0.0540540540540541	0.545454545454545	0.263157894736842	0.673913043478261	0.0952380952380952	0.333333333333333	0.451612903225806	0.225806451612903	0.361111111111111	0.76	0.521739130434783	0.405405405405405	0.466666666666667	0.324324324324324	0.80952380952381	0.258064516129032	0.225	0.44	0.344827586206897
ruziziensis_S1_2906651	0	0.0273972602739726	0	0.245283018867925	0.0625	0.0263157894736842	0	0	0.0666666666666667	0	0.170731707317073	0.217391304347826	0.0344827586206897	0.0285714285714286	0	0.0540540540540541	0.15	0.192307692307692	0.142857142857143	0	0.0681818181818182	0	0.025	0	0.151515151515152	0	0.0277777777777778	0.0196078431372549	0	0.125	0	0.325	0.0256410256410256	0.0612244897959184	0	0.0454545454545455	0.0606060606060606	0.114285714285714	0.1	0.102564102564103	0.166666666666667	0.075	0.169811320754717	0	0	0.0256410256410256	0.024390243902439	0.117647058823529	0
ruziziensis_S1_2906660	0	0.150684931506849	0.0185185185185185	0	0.03125	0.131578947368421	0.176470588235294	0	0.2	0.0192307692307692	0.0731707317073171	0.152173913043478	0.206896551724138	0.2	0.05	0.108108108108108	0.075	0	0.257142857142857	0.135135135135135	0	0.1	0.1	0.346153846153846	0.0606060606060606	0.24390243902439	0.25	0	0.05	0.171875	0.297297297297297	0	0.256410256410256	0.0204081632653061	0.30952380952381	0.113636363636364	0.121212121212121	0.0571428571428571	0.05	0.0256410256410256	0.0714285714285714	0.225	0	0.216216216216216	0	0.128205128205128	0.024390243902439	0	0.103448275862069
ruziziensis_S1_2906668	0.548387096774194	0.164383561643836	0.185185185185185	0	0.40625	0.157894736842105	0.117647058823529	0.465116279069767	0.288888888888889	0.384615384615385	0.0731707317073171	0.130434782608696	0.0344827586206897	0.0285714285714286	0.425	0.243243243243243	0.075	0	0.142857142857143	0.162162162162162	0.340909090909091	0.233333333333333	0.15	0.307692307692308	0	0.146341463414634	0.222222222222222	0.686274509803922	0.325	0.125	0.027027027027027	0	0.205128205128205	0.469387755102041	0.0952380952380952	0.318181818181818	0.272727272727273	0.142857142857143	0.1	0.435897435897436	0.166666666666667	0.3	0.132075471698113	0.189189189189189	0.595238095238095	0.179487179487179	0.195121951219512	0.0882352941176471	0.275862068965517
ruziziensis_S1_2906718	0.1	0.378378378378378	0.342857142857143	0	0.153846153846154	0.153846153846154	0.217391304347826	0	0.125	0.333333333333333	0.03125	0.0975609756097561	0.34375	0.0540540540540541	0	0	0.108108108108108	0.0952380952380952	0.0555555555555556	0.170212765957447	0.133333333333333	0.235294117647059	0.16	0.0285714285714286	0	0	0.0606060606060606	0	0.304347826086957	0.142857142857143	0.1	0.0303030303030303	0.037037037037037	0.1	0.24	0.0303030303030303	0.111111111111111	0.347826086956522	0.4375	0.0666666666666667	0.178571428571429	0.0344827586206897	0.0967741935483871	0.272727272727273	0	0.2	0.276595744680851	0	0.333333333333333
ruziziensis_S1_2945486	0.0476190476190476	0.0540540540540541	0.0740740740740741	0	0	0.0454545454545455	0	0	0	0	0	0.0384615384615385	0	0	0	0.166666666666667	0	0.03125	0	0	0	0	0.119047619047619	0	0	0	0.0454545454545455	0	0	0	0.296296296296296	0	0	0.0357142857142857	0	0.0588235294117647	0	0.0357142857142857	0.0384615384615385	0	0.08	0	0	0	0	0	0.0625	0	0
ruziziensis_S1_2945519	0.346938775510204	0.423529411764706	0.568965517241379	0.426229508196721	0.461538461538462	0.662162162162162	0.551724137931034	0.282608695652174	0.357142857142857	0.531645569620253	0.369565217391304	0.641509433962264	0.775862068965517	0.629032258064516	0.404255319148936	0.587301587301587	0.555555555555556	0.357142857142857	0.653846153846154	0.507246376811594	0.531914893617021	0.53030303030303	0.275862068965517	0.6	0.272727272727273	0.375	0.578125	0.241379310344828	0.491228070175439	0.758620689655172	0.466666666666667	0.571428571428571	0.634615384615385	0.375	0.627118644067797	0.597014925373134	0.526315789473684	0.48	0.627118644067797	0.416666666666667	0.448979591836735	0.509803921568627	0.25	0.618181818181818	0.333333333333333	0.693877551020408	0.434782608695652	0.32	0.507462686567164
ruziziensis_S1_2946730	0.210526315789474	0.529411764705882	0.633333333333333	0.25	0.1875	0.454545454545455	0.676470588235294	0.346153846153846	0.307692307692308	0.37037037037037	0.541666666666667	0.379310344827586	0.357142857142857	0.178571428571429	0.0833333333333333	0.0625	0.65625	0.266666666666667	0.181818181818182	0.689655172413793	0.434782608695652	0.516129032258065	0.576923076923077	0.391304347826087	0.285714285714286	0.107142857142857	0.545454545454545	0.333333333333333	0.36	0.16	0.321428571428571	0.368421052631579	0.3125	0.153846153846154	0.354838709677419	0.32	0.444444444444444	0.346153846153846	0.483870967741935	0.45	0.392857142857143	0.115384615384615	0.315789473684211	0.529411764705882	0.380952380952381	0.346153846153846	0.428571428571429	0.307692307692308	0.5
ruziziensis_S1_2953278	0	0.142857142857143	0.121951219512195	0	0	0.0227272727272727	0.0816326530612245	0	0.0789473684210526	0	0.0434782608695652	0	0	0	0	0.0810810810810811	0.0625	0.0454545454545455	0.0238095238095238	0.317073170731707	0.0285714285714286	0.142857142857143	0.184210526315789	0.05	0	0.037037037037037	0.170731707317073	0	0	0	0.266666666666667	0	0	0.0606060606060606	0	0.0444444444444444	0.0465116279069767	0.173913043478261	0.181818181818182	0	0.0294117647058824	0	0	0.0357142857142857	0	0	0.191489361702128	0	0.0408163265306122
ruziziensis_S1_2958808	0.318181818181818	0.117647058823529	0	0.157894736842105	0.227272727272727	0.08	0.0416666666666667	0.2	0.125	0.162162162162162	0.121951219512195	0.0731707317073171	0	0.0526315789473684	0.130434782608696	0.0689655172413793	0	0.114285714285714	0.1875	0	0.176470588235294	0.0344827586206897	0.117647058823529	0.136363636363636	0.133333333333333	0.103448275862069	0	0.324324324324324	0.212121212121212	0.0769230769230769	0	0.222222222222222	0.0526315789473684	0.208333333333333	0.03125	0.173913043478261	0.36	0.0434782608695652	0.0869565217391304	0.272727272727273	0.227272727272727	0.2	0.0857142857142857	0.2	0.133333333333333	0.0952380952380952	0.0769230769230769	0.290322580645161	0.0833333333333333
ruziziensis_S1_2969627	0.105263157894737	0.12	0.08	0.1	0.137931034482759	0.0740740740740741	0.125	0.176470588235294	0.15	0.16	0.269230769230769	0.0555555555555556	0	0.0434782608695652	0.307692307692308	0.266666666666667	0.0666666666666667	0.1875	0.153846153846154	0	0.233333333333333	0	0.130434782608696	0.222222222222222	0.272727272727273	0.16	0.125	0.2	0.19047619047619	0.133333333333333	0	0.222222222222222	0.0869565217391304	0.0588235294117647	0.0952380952380952	0	0.277777777777778	0.0454545454545455	0.125	0.5	0.222222222222222	0.0666666666666667	0.16	0.2	0.388888888888889	0.153846153846154	0.185185185185185	0.272727272727273	0.125
ruziziensis_S1_3015945	0.0357142857142857	0.323529411764706	0.217391304347826	0.111111111111111	0.230769230769231	0.357142857142857	0.5625	0	0.375	0.3	0.153846153846154	0.588235294117647	0.739130434782609	0.464285714285714	0	0.314285714285714	0.294117647058824	0.0555555555555556	0.625	0.652173913043478	0.166666666666667	0.368421052631579	0.263157894736842	0.375	0.0909090909090909	0.666666666666667	0.529411764705882	0	0.37037037037037	0.411764705882353	0.407407407407407	0	0.785714285714286	0.2	0.5	0.214285714285714	0.1875	0.318181818181818	0.19047619047619	0.1	0.409090909090909	0.347826086956522	0	0.391304347826087	0	0.482758620689655	0.333333333333333	0	0.647058823529412
ruziziensis_S1_3017795	0.16	0.0851063829787234	0.115384615384615	0.257142857142857	0.303030303030303	0.193548387096774	0	0.161290322580645	0.153846153846154	0.230769230769231	0.256410256410256	0.103448275862069	0	0.151515151515152	0.227272727272727	0.212121212121212	0.0277777777777778	0.387096774193548	0.0454545454545455	0.0677966101694915	0.125	0.0689655172413793	0.0909090909090909	0.037037037037037	0.379310344827586	0.0740740740740741	0.1	0.4	0	0.0689655172413793	0.0465116279069767	0.444444444444444	0.0357142857142857	0.25	0	0.129032258064516	0.0909090909090909	0.0967741935483871	0.137931034482759	0.307692307692308	0.0769230769230769	0.115384615384615	0.0769230769230769	0.137931034482759	0.297297297297297	0.0909090909090909	0.1	0.4375	0
ruziziensis_S1_3018877	0.318181818181818	0.305555555555556	0.393939393939394	0.62962962962963	0.275	0.435897435897436	0.452380952380952	0.472222222222222	0.366666666666667	0.509803921568627	0.538461538461538	0.372093023255814	0.416666666666667	0.473684210526316	0.259259259259259	0.5	0.625	0.717948717948718	0.296296296296296	0.341463414634146	0.416666666666667	0.513513513513513	0.235294117647059	0.236842105263158	0.794117647058823	0.487179487179487	0.5625	0.34375	0.517241379310345	0.58	0.378378378378378	0.756756756756757	0.342857142857143	0.294117647058824	0.324324324324324	0.511627906976744	0.351351351351351	0.235294117647059	0.433333333333333	0.37037037037037	0.58974358974359	0.435897435897436	0.518518518518518	0.194444444444444	0.290322580645161	0.523809523809524	0.490196078431373	0.666666666666667	0.392857142857143
ruziziensis_S1_3018910	0.0909090909090909	0.0555555555555556	0	0.12962962962963	0.05	0.0769230769230769	0.0238095238095238	0.0277777777777778	0.1	0	0.102564102564103	0.0697674418604651	0.0416666666666667	0	0	0.131578947368421	0.1	0.230769230769231	0.111111111111111	0.024390243902439	0.0277777777777778	0	0.0294117647058824	0	0.264705882352941	0.0256410256410256	0.09375	0.09375	0	0.12	0	0.216216216216216	0	0	0	0.0930232558139535	0.0810810810810811	0	0.0666666666666667	0.0740740740740741	0.128205128205128	0.0256410256410256	0.148148148148148	0.0277777777777778	0	0.0476190476190476	0.0196078431372549	0.2	0.0357142857142857
ruziziensis_S1_3028467	0	0.272727272727273	0.459459459459459	0	0.32	0.142857142857143	0.5	0	0.235294117647059	0.2	0.25	0.378378378378378	0.828571428571429	0.56	0	0.192307692307692	0.407407407407407	0.107142857142857	0.28	0.340909090909091	0.037037037037037	0.363636363636364	0.303030303030303	0.380952380952381	0.0740740740740741	0.303030303030303	0.40625	0	0.375	0.774193548387097	0.611111111111111	0.0833333333333333	0.46875	0.147058823529412	0.58974358974359	0.133333333333333	0.208333333333333	0.46875	0.472222222222222	0.105263157894737	0.419354838709677	0.263157894736842	0.0454545454545455	0.565217391304348	0	0.578947368421053	0.375	0	0.32258064516129
ruziziensis_S1_3050727	0.37037037037037	0.147058823529412	0.2	0.297297297297297	0.153846153846154	0.264705882352941	0.3	0.153846153846154	0.307692307692308	0.285714285714286	0.238095238095238	0.192307692307692	0.538461538461538	0.15625	0.166666666666667	0.357142857142857	0.347826086956522	0.195652173913043	0.28	0.193548387096774	0.377777777777778	0.173913043478261	0.2	0.269230769230769	0.222222222222222	0	0.12	0.290322580645161	0.161290322580645	0.243243243243243	0.137931034482759	0.178571428571429	0.142857142857143	0.233333333333333	0.25	0.159090909090909	0.411764705882353	0.242424242424242	0.448275862068966	0.472222222222222	0.0882352941176471	0.0909090909090909	0.225	0.2	0.2	0.235294117647059	0.209302325581395	0.210526315789474	0.368421052631579
ruziziensis_S1_3051189	0	0.0714285714285714	0.0384615384615385	0	0	0.0869565217391304	0.127659574468085	0	0.0263157894736842	0	0	0	0.027027027027027	0	0	0	0.0980392156862745	0	0.0851063829787234	0.244444444444444	0	0.0851063829787234	0.138888888888889	0.0357142857142857	0	0	0.0540540540540541	0	0	0	0.106382978723404	0	0	0.0857142857142857	0	0.0526315789473684	0.0285714285714286	0	0	0	0.0333333333333333	0	0	0.025	0	0.02	0.046875	0	0.12
ruziziensis_S1_3058829	0.222222222222222	0.0833333333333333	0.15	0.235294117647059	0.448275862068966	0.242424242424242	0	0.333333333333333	0.032258064516129	0.151515151515152	0.36	0.04	0.0588235294117647	0.166666666666667	0.5	0.32	0	0.37037037037037	0	0.133333333333333	0.310344827586207	0.0714285714285714	0.0882352941176471	0.0869565217391304	0.421052631578947	0.0740740740740741	0.15625	0.333333333333333	0	0.125	0.147058823529412	0.315789473684211	0.133333333333333	0.448275862068966	0	0.233333333333333	0.178571428571429	0.212121212121212	0.2	0.230769230769231	0.1875	0.0434782608695652	0.310344827586207	0.0625	0.3	0.0833333333333333	0	0.3125	0.16
ruziziensis_S1_3059574	0	0.169230769230769	0.0491803278688525	0.0294117647058824	0.0434782608695652	0.10958904109589	0.161290322580645	0	0.0227272727272727	0.0806451612903226	0.0869565217391304	0.241935483870968	0.155555555555556	0.357142857142857	0.0454545454545455	0.163934426229508	0.0869565217391304	0	0.407407407407407	0.120689655172414	0	0.232558139534884	0.0140845070422535	0.349206349206349	0.0588235294117647	0.240740740740741	0.196078431372549	0.0204081632653061	0.137254901960784	0.240506329113924	0.121212121212121	0	0.18	0.02	0.254545454545455	0.0634920634920635	0.0408163265306122	0.0810810810810811	0.135593220338983	0.0487804878048781	0.126760563380282	0.194444444444444	0	0.22	0	0.15	0.0882352941176471	0.0188679245283019	0.204081632653061
ruziziensis_S1_3061896	0.428571428571429	0.166666666666667	0.230769230769231	0	0.12	0.0833333333333333	0.0384615384615385	0.121212121212121	0.36	0.148148148148148	0	0.172413793103448	0.117647058823529	0.125	0.235294117647059	0.111111111111111	0	0	0.142857142857143	0.0526315789473684	0.185185185185185	0.125	0.28	0.0666666666666667	0	0.111111111111111	0.172413793103448	0.148148148148148	0.137931034482759	0.0384615384615385	0	0	0.157894736842105	0.466666666666667	0.136363636363636	0.321428571428571	0.4	0.117647058823529	0.09375	0.285714285714286	0.166666666666667	0.2	0.0344827586206897	0	0.3	0.05	0.310344827586207	0.1	0.0869565217391304
ruziziensis_S1_3061920	0.380952380952381	0.2	0	0.3	0.32	0.0833333333333333	0.115384615384615	0.545454545454545	0.32	0.111111111111111	0.307692307692308	0.137931034482759	0	0.0833333333333333	0.176470588235294	0.148148148148148	0.157894736842105	0.269230769230769	0.357142857142857	0.0526315789473684	0.37037037037037	0.125	0.08	0.2	0.214285714285714	0.166666666666667	0.0344827586206897	0.259259259259259	0.0689655172413793	0.115384615384615	0	0.294117647058824	0.210526315789474	0.1	0.0454545454545455	0.142857142857143	0.1	0.176470588235294	0.15625	0.142857142857143	0.333333333333333	0.25	0.379310344827586	0.0625	0.25	0.15	0.172413793103448	0.3	0.260869565217391
ruziziensis_S1_3067108	0.142857142857143	0	0	0.173913043478261	0	0	0	0	0.2	0	0.235294117647059	0.05	0	0	0	0.0909090909090909	0.1	0.2	0.222222222222222	0	0.0526315789473684	0	0	0	0.24	0.178571428571429	0.125	0.0714285714285714	0	0.0476190476190476	0	0.217391304347826	0.0909090909090909	0	0	0	0.125	0	0	0.142857142857143	0	0.0689655172413793	0.142857142857143	0.0714285714285714	0	0	0	0.25	0
ruziziensis_S1_3068760	0.02	0.0131578947368421	0	0.233009708737864	0.032258064516129	0.0338983050847458	0	0.0294117647058824	0.025974025974026	0	0.151515151515152	0.0704225352112676	0.0465116279069767	0.0149253731343284	0.0425531914893617	0.0784313725490196	0.06	0.282352941176471	0.137931034482759	0	0.0735294117647059	0	0.0652173913043478	0	0.298507462686567	0	0.0138888888888889	0.0666666666666667	0	0.0972222222222222	0	0.209677419354839	0	0.0579710144927536	0	0	0.087719298245614	0.0178571428571429	0.0508474576271186	0.0535714285714286	0.119402985074627	0.0135135135135135	0.171428571428571	0.125	0	0	0.036144578313253	0.291666666666667	0.0188679245283019
ruziziensis_S1_3068815	0.38	0.236842105263158	0.194444444444444	0.233009708737864	0.209677419354839	0.135593220338983	0.289855072463768	0.294117647058824	0.38961038961039	0.109375	0.303030303030303	0.464788732394366	0.162790697674419	0.402985074626866	0.319148936170213	0.549019607843137	0.32	0.317647058823529	0.637931034482759	0.24	0.367647058823529	0.414285714285714	0.576086956521739	0.468354430379747	0.298507462686567	0.333333333333333	0.361111111111111	0.35	0.32	0.291666666666667	0.318840579710145	0.241935483870968	0.246153846153846	0.318840579710145	0.348484848484849	0.432835820895522	0.508771929824561	0.392857142857143	0.254237288135593	0.410714285714286	0.417910447761194	0.5	0.285714285714286	0.375	0.3125	0.333333333333333	0.192771084337349	0.319444444444444	0.245283018867925
ruziziensis_S1_3069874	0.451612903225806	0.492537313432836	0.470588235294118	0	0.382352941176471	0.418604651162791	0.213114754098361	0.340909090909091	0.471698113207547	0.2	0.13953488372093	0.277777777777778	0.518518518518518	0.170731707317073	0.26530612244898	0.325581395348837	0.297872340425532	0.0392156862745098	0.166666666666667	0.481481481481481	0.634146341463415	0.456521739130435	0.616666666666667	0.24390243902439	0	0.172413793103448	0.195121951219512	0.3	0.5	0.166666666666667	0.46	0.0540540540540541	0.236842105263158	0.333333333333333	0.354166666666667	0.320754716981132	0.526315789473684	0.48780487804878	0.428571428571429	0.358974358974359	0.289473684210526	0.387096774193548	0.176470588235294	0.5	0.324324324324324	0.275	0.565217391304348	0.03125	0.375
ruziziensis_S1_3069886	0.387096774193548	0.223880597014925	0.137254901960784	0	0.264705882352941	0.0697674418604651	0	0.318181818181818	0.169811320754717	0.1	0.116279069767442	0.185185185185185	0.037037037037037	0.024390243902439	0.26530612244898	0.13953488372093	0.0212765957446809	0	0.111111111111111	0.111111111111111	0.439024390243902	0.217391304347826	0.266666666666667	0.146341463414634	0	0.103448275862069	0.0487804878048781	0.3	0.293103448275862	0.0740740740740741	0.04	0	0.0789473684210526	0.303030303030303	0.1875	0.245283018867925	0.333333333333333	0.195121951219512	0.142857142857143	0.307692307692308	0.157894736842105	0.387096774193548	0.0882352941176471	0.133333333333333	0.324324324324324	0.1	0.202898550724638	0.03125	0.09375
ruziziensis_S1_3070539	0	0.0178571428571429	0.0222222222222222	0	0.117647058823529	0	0	0.107142857142857	0.0263157894736842	0	0.0303030303030303	0	0	0.102564102564103	0.0740740740740741	0.0227272727272727	0	0	0	0	0.0645161290322581	0.0416666666666667	0.0277777777777778	0.0526315789473684	0	0.0740740740740741	0	0.0625	0.0555555555555556	0	0	0	0	0.0232558139534884	0	0.0357142857142857	0.03125	0.0571428571428571	0.0208333333333333	0	0.0434782608695652	0.0357142857142857	0.0833333333333333	0	0.0487804878048781	0	0	0	0.0606060606060606
ruziziensis_S1_3070540	0	0.0892857142857143	0.333333333333333	0.0909090909090909	0.0294117647058824	0.4	0.293103448275862	0.0178571428571429	0.289473684210526	0.146341463414634	0	0.166666666666667	0.357142857142857	0.179487179487179	0.148148148148148	0.181818181818182	0.5	0	0.2	0.384615384615385	0.032258064516129	0.208333333333333	0.305555555555556	0.184210526315789	0.0967741935483871	0.259259259259259	0.382978723404255	0	0.305555555555556	0.266666666666667	0.217391304347826	0.121212121212121	0.235294117647059	0.0930232558139535	0.0689655172413793	0.321428571428571	0.21875	0.342857142857143	0.1875	0.0769230769230769	0.304347826086957	0.142857142857143	0.0555555555555556	0.181818181818182	0	0.184210526315789	0.209302325581395	0.05	0.181818181818182
ruziziensis_S1_3070558	0.318181818181818	0.75	0.711111111111111	0.113636363636364	0.205882352941176	0.766666666666667	0.724137931034483	0.232142857142857	0.736842105263158	0.439024390243902	0.0606060606060606	0.708333333333333	0.785714285714286	0.512820512820513	0.481481481481481	0.522727272727273	0.842105263157895	0.0285714285714286	0.8	0.641025641025641	0.516129032258065	0.5625	0.75	0.684210526315789	0.129032258064516	0.740740740740741	0.723404255319149	0.4375	0.833333333333333	0.566666666666667	0.804347826086957	0.151515151515152	0.676470588235294	0.511627906976744	0.655172413793103	0.535714285714286	0.65625	0.8	0.708333333333333	0.692307692307692	0.608695652173913	0.75	0.194444444444444	0.636363636363636	0.292682926829268	0.710526315789474	0.744186046511628	0.05	0.666666666666667
ruziziensis_S1_3070655	0.277777777777778	0.205128205128205	0.111111111111111	0.416666666666667	0.3	0.333333333333333	0.272727272727273	0.272727272727273	0.24	0.225	0.413793103448276	0.294117647058824	0.285714285714286	0.317073170731707	0.285714285714286	0.653846153846154	0.15	0.333333333333333	0.409090909090909	0.177777777777778	0.259259259259259	0.222222222222222	0.0294117647058824	0.323529411764706	0.518518518518518	0.222222222222222	0.1875	0.363636363636364	0.178571428571429	0.264705882352941	0.269230769230769	0.25	0.19047619047619	0.25	0.242424242424242	0.193548387096774	0.157894736842105	0.241379310344828	0.297297297297297	0.375	0.2	0.294117647058824	0.305555555555556	0.259259259259259	0.217391304347826	0.241379310344828	0.225	0.19047619047619	0.192307692307692
ruziziensis_S1_3070660	0.277777777777778	0.0256410256410256	0.0740740740740741	0.416666666666667	0.25	0.212121212121212	0	0.272727272727273	0.08	0.2	0.310344827586207	0.0882352941176471	0.0714285714285714	0.0975609756097561	0.285714285714286	0.153846153846154	0.1	0.296296296296296	0.0909090909090909	0.0666666666666667	0.222222222222222	0.0833333333333333	0	0.117647058823529	0.518518518518518	0	0.09375	0.242424242424242	0	0.0588235294117647	0.0384615384615385	0.25	0.0476190476190476	0.21875	0	0.0645161290322581	0.105263157894737	0.137931034482759	0.108108108108108	0.375	0.0666666666666667	0.0294117647058824	0.305555555555556	0.148148148148148	0.217391304347826	0.103448275862069	0.05	0.19047619047619	0.0384615384615385
ruziziensis_S1_3072054	0.641025641025641	0.521739130434783	0.377358490566038	0.716666666666667	0.6	0.307692307692308	0.344827586206897	0.810344827586207	0.515151515151515	0.557692307692308	0.5	0.309090909090909	0.137931034482759	0.403225806451613	0.719298245614035	0.596491228070175	0.369565217391304	0.675324675324675	0.567567567567568	0.327868852459016	0.621212121212121	0.302631578947368	0.633802816901408	0.385964912280702	0.631578947368421	0.542372881355932	0.272727272727273	0.642857142857143	0.666666666666667	0.384615384615385	0.346153846153846	0.769230769230769	0.53125	0.523809523809524	0.459016393442623	0.588235294117647	0.489795918367347	0.568627450980392	0.376811594202899	0.641509433962264	0.486111111111111	0.724137931034483	0.685185185185185	0.361111111111111	0.74	0.360655737704918	0.573770491803279	0.672727272727273	0.488888888888889
ruziziensis_S1_3072088	0.0256410256410256	0.141304347826087	0.264150943396226	0	0.0153846153846154	0.179487179487179	0.241379310344828	0	0.181818181818182	0.115384615384615	0	0.109090909090909	0.551724137931034	0.032258064516129	0	0	0.239130434782609	0.038961038961039	0.0540540540540541	0.131147540983607	0.121212121212121	0.210526315789474	0.169014084507042	0.087719298245614	0	0	0.109090909090909	0	0.0888888888888889	0.173076923076923	0.0769230769230769	0.0461538461538462	0.09375	0.0476190476190476	0.262295081967213	0.0392156862745098	0.0816326530612245	0.215686274509804	0.130434782608696	0.0943396226415094	0.125	0.0344827586206897	0.037037037037037	0.194444444444444	0	0.245901639344262	0.180327868852459	0	0.222222222222222
ruziziensis_S1_3072121	0.157894736842105	0	0	0	0	0	0.0689655172413793	0	0	0	0	0.121951219512195	0	0	0.0606060606060606	0	0.153846153846154	0	0.0666666666666667	0	0	0	0.194444444444444	0	0	0	0	0.09375	0	0.037037037037037	0	0	0	0	0	0	0.129032258064516	0	0.130434782608696	0	0	0	0	0	0	0	0	0	0.0625
ruziziensis_S1_3072159	0.315789473684211	0.317073170731707	0.115384615384615	0.275	0.4	0.545454545454545	0.344827586206897	0.195652173913043	0.217391304347826	0.304347826086957	0.32	0.585365853658537	0.6	0.717948717948718	0.424242424242424	0.447368421052632	0.384615384615385	0.282051282051282	0.6	0.3125	0.214285714285714	0.416666666666667	0.277777777777778	0.552631578947368	0.32258064516129	0.382352941176471	0.416666666666667	0.40625	0.227272727272727	0.37037037037037	0.428571428571429	0.461538461538462	0.736842105263158	0.368421052631579	0.243243243243243	0.363636363636364	0.548387096774194	0.238095238095238	0.478260869565217	0.37037037037037	0.545454545454545	0.115384615384615	0.645161290322581	0.4	0.333333333333333	0.571428571428571	0.146341463414634	0.25	0.3125
ruziziensis_S1_3072162	0.315789473684211	0.341463414634146	0.269230769230769	0.725	0.4	0.272727272727273	0.517241379310345	0.282608695652174	0.304347826086957	0.478260869565217	0.64	0.146341463414634	0.2	0.205128205128205	0.272727272727273	0.236842105263158	0.576923076923077	0.615384615384615	0.166666666666667	0.4375	0.321428571428571	0.416666666666667	0.277777777777778	0.315789473684211	0.67741935483871	0.441176470588235	0.5	0.1875	0.227272727272727	0.333333333333333	0.357142857142857	0.538461538461538	0.263157894736842	0.342105263157895	0.513513513513513	0.272727272727273	0.258064516129032	0.238095238095238	0.391304347826087	0.296296296296296	0.181818181818182	0.5	0.290322580645161	0.36	0.4	0.285714285714286	0.51219512195122	0.583333333333333	0.5
ruziziensis_S1_3121380	0	0	0	0.0769230769230769	0.0289855072463768	0.0277777777777778	0	0.0140845070422535	0.0434782608695652	0	0.0476190476190476	0.0217391304347826	0	0	0	0.0392156862745098	0.024390243902439	0.0707964601769911	0	0	0.0140845070422535	0	0	0	0.0641025641025641	0.0188679245283019	0	0	0	0	0	0.09	0	0.0298507462686567	0	0	0	0	0	0.015625	0.0652173913043478	0	0.0760869565217391	0.025	0	0	0	0.0967741935483871	0.0138888888888889
ruziziensis_S1_3121381	0.0256410256410256	0.08	0.0491803278688525	0	0.0289855072463768	0.0555555555555556	0.107692307692308	0.0845070422535211	0.072463768115942	0.0816326530612245	0.0634920634920635	0.0652173913043478	0.159090909090909	0.26027397260274	0.107692307692308	0.0784313725490196	0.121951219512195	0	0.19047619047619	0.0615384615384615	0.112676056338028	0.127272727272727	0.0416666666666667	0.171875	0.0256410256410256	0.113207547169811	0.125	0.1	0.111111111111111	0.0833333333333333	0.145833333333333	0	0.145833333333333	0.119402985074627	0.103448275862069	0.104477611940299	0.166666666666667	0.125	0.163934426229508	0.125	0.0434782608695652	0.0714285714285714	0.0108695652173913	0.025	0.0172413793103448	0.134328358208955	0.11864406779661	0	0.125
ruziziensis_S1_3121395	0	0.04	0	0	0	0.0277777777777778	0.0461538461538462	0	0.0144927536231884	0.0204081632653061	0.0158730158730159	0.0217391304347826	0.0454545454545455	0.0547945205479452	0.0153846153846154	0	0.0487804878048781	0	0.0714285714285714	0.0923076923076923	0	0.0363636363636364	0.0694444444444444	0.015625	0	0.0188679245283019	0.0357142857142857	0	0.0317460317460317	0.05	0.0416666666666667	0	0.0208333333333333	0	0.0344827586206897	0.0149253731343284	0.0208333333333333	0.0625	0.0327868852459016	0	0.0217391304347826	0	0	0.025	0	0.0298507462686567	0.0169491525423729	0	0.0138888888888889
ruziziensis_S1_3121412	0.0256410256410256	0	0.0163934426229508	0	0.0289855072463768	0.0277777777777778	0	0.0845070422535211	0.0579710144927536	0.0816326530612245	0	0.0217391304347826	0	0.0136986301369863	0.0769230769230769	0.0784313725490196	0	0	0	0	0.112676056338028	0.0363636363636364	0	0.03125	0	0	0.0178571428571429	0.1	0.0158730158730159	0.0333333333333333	0.0208333333333333	0	0.0208333333333333	0.0597014925373134	0	0.0597014925373134	0.0833333333333333	0.0416666666666667	0	0.09375	0	0.0285714285714286	0.0108695652173913	0	0.0172413793103448	0.0149253731343284	0.0169491525423729	0	0.0138888888888889
ruziziensis_S1_3121413	0.358974358974359	0.266666666666667	0.213114754098361	0.432692307692308	0.318840579710145	0.388888888888889	0.246153846153846	0.28169014084507	0.304347826086957	0.244897959183673	0.492063492063492	0.282608695652174	0.272727272727273	0.301369863013699	0.353846153846154	0.176470588235294	0.317073170731707	0.415929203539823	0.380952380952381	0.261538461538462	0.338028169014085	0.254545454545455	0.277777777777778	0.3125	0.448717948717949	0.264150943396226	0.303571428571429	0.428571428571429	0.253968253968254	0.316666666666667	0.416666666666667	0.35	0.333333333333333	0.417910447761194	0.258620689655172	0.283582089552239	0.291666666666667	0.229166666666667	0.377049180327869	0.296875	0.326086956521739	0.214285714285714	0.423913043478261	0.275	0.344827586206897	0.313432835820896	0.254237288135593	0.467741935483871	0.277777777777778
ruziziensis_S1_3121420	0.384615384615385	0.266666666666667	0.229508196721311	0.432692307692308	0.347826086956522	0.416666666666667	0.246153846153846	0.366197183098592	0.36231884057971	0.326530612244898	0.492063492063492	0.304347826086957	0.272727272727273	0.315068493150685	0.430769230769231	0.254901960784314	0.317073170731707	0.415929203539823	0.380952380952381	0.261538461538462	0.450704225352113	0.290909090909091	0.277777777777778	0.34375	0.448717948717949	0.264150943396226	0.321428571428571	0.528571428571429	0.26984126984127	0.35	0.4375	0.35	0.354166666666667	0.477611940298507	0.258620689655172	0.343283582089552	0.375	0.270833333333333	0.377049180327869	0.390625	0.326086956521739	0.242857142857143	0.434782608695652	0.275	0.362068965517241	0.328358208955224	0.271186440677966	0.467741935483871	0.291666666666667
ruziziensis_S1_3121432	0	0.15	0	0	0	0.0666666666666667	0.1875	0	0.04	0.0625	0.032258064516129	0.0714285714285714	0.166666666666667	0.173913043478261	0.0357142857142857	0	0.153846153846154	0	0.1875	0.352941176470588	0	0.125	0.25	0.0454545454545455	0	0.0714285714285714	0.111111111111111	0	0.117647058823529	0.142857142857143	0.0952380952380952	0	0.0588235294117647	0	0.133333333333333	0.0434782608695652	0.0555555555555556	0.230769230769231	0.0869565217391304	0	0.0666666666666667	0	0	0.0909090909090909	0	0.0909090909090909	0.0625	0	0.0476190476190476
ruziziensis_S1_3121970	0.3	0	0.0869565217391304	0	0.0952380952380952	0.0666666666666667	0.136363636363636	0.28	0.105263157894737	0.125	0	0	0	0.0833333333333333	0.2	0.0555555555555556	0	0	0.117647058823529	0.037037037037037	0.0909090909090909	0.0833333333333333	0	0.04	0	0.04	0.0454545454545455	0.217391304347826	0.0434782608695652	0.037037037037037	0	0	0.09375	0.210526315789474	0.032258064516129	0.0833333333333333	0.0869565217391304	0.125	0.04	0.173913043478261	0	0.125	0.0625	0.142857142857143	0.181818181818182	0.193548387096774	0.0714285714285714	0.0645161290322581	0
ruziziensis_S1_3185677	0.7	0.5	0.25	0.476190476190476	0.416666666666667	0.277777777777778	0.264705882352941	0.551724137931034	0.666666666666667	0.315789473684211	0.576923076923077	0.545454545454545	0.238095238095238	0.347826086956522	0.571428571428571	0.212121212121212	0.285714285714286	0.666666666666667	0.105263157894737	0.290322580645161	0.3	0.454545454545455	0.68	0.48	0.705882352941177	0.451612903225806	0.379310344827586	0.633333333333333	0.380952380952381	0.458333333333333	0.523809523809524	0.576923076923077	0.227272727272727	0.608695652173913	0.5	0.548387096774194	0.555555555555556	0.354838709677419	0.166666666666667	0.413793103448276	0.666666666666667	0.571428571428571	0.647058823529412	0.222222222222222	0.65	0.444444444444444	0.533333333333333	0.56	0.6
ruziziensis_S1_3185685	0.15	0.384615384615385	0.166666666666667	0	0.0833333333333333	0.0833333333333333	0.0588235294117647	0.275862068965517	0.333333333333333	0.131578947368421	0.0769230769230769	0.181818181818182	0.0952380952380952	0.0869565217391304	0.19047619047619	0.121212121212121	0.0357142857142857	0.0476190476190476	0.0526315789473684	0.129032258064516	0.25	0.0909090909090909	0.28	0.12	0	0.129032258064516	0.103448275862069	0.266666666666667	0.19047619047619	0.166666666666667	0.285714285714286	0	0.0454545454545455	0.304347826086957	0.15625	0.32258064516129	0.222222222222222	0.161290322580645	0.0833333333333333	0.241379310344828	0.205128205128205	0.285714285714286	0.117647058823529	0.111111111111111	0.4	0.148148148148148	0.244444444444444	0.04	0.08
ruziziensis_S1_3185689	0.15	0.346153846153846	0.0833333333333333	0	0.0833333333333333	0.0555555555555556	0.0588235294117647	0.275862068965517	0.333333333333333	0.131578947368421	0.0769230769230769	0.181818181818182	0.0952380952380952	0.0869565217391304	0.19047619047619	0.121212121212121	0.0357142857142857	0.0476190476190476	0.0526315789473684	0.129032258064516	0.25	0.0909090909090909	0.2	0.12	0	0.0645161290322581	0.0689655172413793	0.2	0.19047619047619	0.166666666666667	0.0476190476190476	0	0.0454545454545455	0.304347826086957	0.15625	0.32258064516129	0.222222222222222	0.161290322580645	0.0416666666666667	0.241379310344828	0.205128205128205	0.285714285714286	0.117647058823529	0.111111111111111	0.4	0.148148148148148	0.222222222222222	0.04	0.08
ruziziensis_S1_3239507	0	0.0571428571428571	0.136363636363636	0	0	0.269230769230769	0.121212121212121	0	0.0606060606060606	0.0238095238095238	0	0	0	0	0	0	0.137931034482759	0	0.0833333333333333	0.0967741935483871	0.0285714285714286	0.0952380952380952	0.0769230769230769	0.032258064516129	0	0	0.15	0	0	0	0.3125	0	0	0.0555555555555556	0	0	0.0303030303030303	0.1	0.193548387096774	0	0	0.0952380952380952	0	0	0	0	0.114285714285714	0	0.192307692307692
ruziziensis_S1_3247492	0.451612903225806	0.0263157894736842	0.0625	0.0625	0.434782608695652	0.147058823529412	0.03125	0.28	0.263157894736842	0.0833333333333333	0.210526315789474	0.222222222222222	0.0476190476190476	0.0588235294117647	0.238095238095238	0.16	0.243243243243243	0.111111111111111	0.24	0.04	0.444444444444444	0.0588235294117647	0.137931034482759	0.145833333333333	0.0952380952380952	0.0769230769230769	0.0666666666666667	0.2	0.125	0.129032258064516	0	0.25	0.04	0.434782608695652	0	0.269230769230769	0.263157894736842	0.12	0.0714285714285714	0.227272727272727	0.166666666666667	0.25	0.266666666666667	0.114285714285714	0.6	0.0666666666666667	0.181818181818182	0.3	0.0645161290322581
ruziziensis_S1_3249424	0	0.0217391304347826	0	0.268292682926829	0.115384615384615	0.0232558139534884	0	0	0.0384615384615385	0	0.344827586206897	0.0294117647058824	0	0.03125	0	0.173913043478261	0.0666666666666667	0.142857142857143	0.142857142857143	0	0.128205128205128	0	0.0238095238095238	0	0.214285714285714	0.0344827586206897	0.0294117647058824	0	0	0.09375	0	0.142857142857143	0	0.0384615384615385	0	0	0	0	0	0.0666666666666667	0.103448275862069	0	0.216216216216216	0.0416666666666667	0	0	0	0.28125	0
ruziziensis_S1_3249433	0.222222222222222	0.152173913043478	0.166666666666667	0	0.192307692307692	0.0697674418604651	0.129032258064516	0.129032258064516	0.153846153846154	0.121212121212121	0.0344827586206897	0.0882352941176471	0.0952380952380952	0.0625	0.243243243243243	0.0869565217391304	0.0333333333333333	0	0.0571428571428571	0.0588235294117647	0.179487179487179	0.0833333333333333	0.214285714285714	0.0285714285714286	0	0.0689655172413793	0.0882352941176471	0.30952380952381	0.380952380952381	0.0625	0.0384615384615385	0	0.157894736842105	0.230769230769231	0.230769230769231	0.255813953488372	0.256410256410256	0.192307692307692	0.0588235294117647	0.233333333333333	0.0344827586206897	0.303030303030303	0.027027027027027	0.0833333333333333	0.3	0.222222222222222	0.0588235294117647	0.0625	0.0740740740740741
ruziziensis_S1_3249436	0.851851851851852	0.260869565217391	0.4	0.414634146341463	0.576923076923077	0.302325581395349	0.193548387096774	0.67741935483871	0.346153846153846	0.363636363636364	0.551724137931034	0.235294117647059	0.142857142857143	0.25	0.513513513513513	0.434782608695652	0.3	0.392857142857143	0.428571428571429	0.176470588235294	0.615384615384615	0.166666666666667	0.357142857142857	0.371428571428571	0.464285714285714	0.310344827586207	0.235294117647059	0.833333333333333	0.476190476190476	0.34375	0.0384615384615385	0.464285714285714	0.263157894736842	0.653846153846154	0.269230769230769	0.511627906976744	0.615384615384615	0.538461538461538	0.176470588235294	0.633333333333333	0.206896551724138	0.484848484848485	0.540540540540541	0.416666666666667	0.7	0.333333333333333	0.147058823529412	0.53125	0.259259259259259
ruziziensis_S1_3249456	0.259259259259259	0	0.133333333333333	0.146341463414634	0.153846153846154	0.13953488372093	0	0.193548387096774	0.115384615384615	0.151515151515152	0.172413793103448	0.117647058823529	0.0476190476190476	0.15625	0.162162162162162	0.130434782608696	0.0666666666666667	0.25	0.142857142857143	0.117647058823529	0.0769230769230769	0.0416666666666667	0.0476190476190476	0.228571428571429	0.25	0.0689655172413793	0.0882352941176471	0.238095238095238	0	0.125	0	0.321428571428571	0	0.192307692307692	0	0.0930232558139535	0.128205128205128	0.192307692307692	0.117647058823529	0.1	0.0344827586206897	0	0.297297297297297	0.166666666666667	0.25	0.037037037037037	0.0294117647058824	0.15625	0.111111111111111
ruziziensis_S1_3249467	0.37037037037037	0.0888888888888889	0.1	NA	0.142857142857143	0.0714285714285714	0.0645161290322581	0.354838709677419	0.05	0.0909090909090909	NA	0	0	0	0.108108108108108	0	0.142857142857143	0	0.125	0	0.264705882352941	0.0416666666666667	0.0731707317073171	0.114285714285714	0	0.142857142857143	0.04	0.285714285714286	0.0952380952380952	0.0869565217391304	0	0	0.105263157894737	0.25	0.0384615384615385	0.162790697674419	0.230769230769231	0.153846153846154	0	0.25	0	0.181818181818182	0	0.166666666666667	0.15	0.0740740740740741	0.0588235294117647	0.111111111111111	0.0740740740740741
ruziziensis_S1_3253237	0.0625	0.153846153846154	0.13953488372093	0	0	0.15	0.303030303030303	0.0263157894736842	0.103448275862069	0.108108108108108	0	0	0.461538461538462	0.09375	0	0	0.192307692307692	0	0	0.115384615384615	0.0612244897959184	0.133333333333333	0.133333333333333	0.0526315789473684	0	0	0.0967741935483871	0	0.138888888888889	0.25	0.233333333333333	0	0	0	0.1875	0.032258064516129	0.107142857142857	0.15	0.230769230769231	0	0.1	0.111111111111111	0.105263157894737	0.12	0	0.0769230769230769	0.125	0	0.117647058823529
ruziziensis_S1_3257219	0.296296296296296	0.25	0.0222222222222222	0	0.05	0.0217391304347826	0.102564102564103	0.268292682926829	0.194444444444444	0.0666666666666667	0.0487804878048781	0.13953488372093	0	0.0967741935483871	0.205882352941176	0.122448979591837	0	0.025	0.0731707317073171	0.142857142857143	0.131578947368421	0.0588235294117647	0.268292682926829	0.125	0	0.05	0.114285714285714	0.261904761904762	0.227272727272727	0.25	0.1	0	0.0476190476190476	0.108108108108108	0.189189189189189	0.153846153846154	0.125	0.348837209302326	0.0697674418604651	0.263157894736842	0.155555555555556	0.219512195121951	0.0816326530612245	0.075	0.171428571428571	0.0909090909090909	0.0740740740740741	0.05	0.193548387096774
ruziziensis_S1_3257223	0.37037037037037	0.0454545454545455	0.111111111111111	0.130434782608696	0.125	0.0869565217391304	0.0512820512820513	0.146341463414634	0.138888888888889	0.133333333333333	0.170731707317073	0.0465116279069767	0.103448275862069	0.032258064516129	0.176470588235294	0.142857142857143	0.1	0.225	0.268292682926829	0	0.289473684210526	0.117647058823529	0.219512195121951	0.0357142857142857	0.272727272727273	0.1	0.114285714285714	0.0952380952380952	0.0227272727272727	0.0555555555555556	0.025	0.297872340425532	0.0952380952380952	0.189189189189189	0	0.128205128205128	0.3	0.0930232558139535	0.116279069767442	0.263157894736842	0.177777777777778	0.0487804878048781	0.306122448979592	0.125	0.285714285714286	0.0909090909090909	0.037037037037037	0.3	0.032258064516129
ruziziensis_S1_3304507	0.4	0.43859649122807	0.548387096774194	0	0.431818181818182	0.25	0.306122448979592	0.181818181818182	0.447368421052632	0.306122448979592	0.125	0.244444444444444	0.594594594594595	0.361111111111111	0.48	0.275	0.409090909090909	0.0888888888888889	0.148148148148148	0.277777777777778	0.363636363636364	0.41304347826087	0.4	0.19047619047619	0	0.111111111111111	0.303030303030303	0.302325581395349	0.521739130434783	0.288888888888889	0.272727272727273	0	0.161290322580645	0.391304347826087	0.565217391304348	0.30952380952381	0.344827586206897	0.355555555555556	0.393939393939394	0.357142857142857	0.230769230769231	0.214285714285714	0.1875	0.40625	0.34375	0.214285714285714	0.406779661016949	0.142857142857143	0.361111111111111
ruziziensis_S1_3304517	0	0.140350877192982	0.032258064516129	0	0.0454545454545455	0.15625	0.346938775510204	0	0.0526315789473684	0.0408163265306122	0.0625	0.311111111111111	0.135135135135135	0.166666666666667	0	0.275	0.0909090909090909	0	0.555555555555556	0.166666666666667	0.0227272727272727	0.217391304347826	0.0444444444444444	0.428571428571429	0.0454545454545455	0.25	0.272727272727273	0	0.0869565217391304	0.155555555555556	0.136363636363636	0	0.451612903225806	0.0217391304347826	0.304347826086957	0.19047619047619	0.137931034482759	0	0.121212121212121	0	0.179487179487179	0.357142857142857	0	0.1875	0	0.119047619047619	0.101694915254237	0	0.0833333333333333
ruziziensis_S1_3304564	0.285714285714286	0.0909090909090909	0.130434782608696	0.11864406779661	0.15	0.0526315789473684	0.02	0.283333333333333	0.230769230769231	0.137254901960784	0.241379310344828	0.115384615384615	0	0	0.294117647058824	0.0677966101694915	0.142857142857143	0.22	0.285714285714286	0	0.208333333333333	0.046875	0	0.0769230769230769	0.268292682926829	0.133333333333333	0.0256410256410256	0.283018867924528	0.0909090909090909	0.121951219512195	0.0222222222222222	0.228571428571429	0.0833333333333333	0.266666666666667	0	0.108695652173913	0.263157894736842	0.0833333333333333	0.0638297872340425	0.27027027027027	0.310344827586207	0.169811320754717	0.256410256410256	0.294117647058824	0.278688524590164	0.13953488372093	0.0857142857142857	0.195121951219512	0.121951219512195
ruziziensis_S1_3313850	0	0.0625	0.25	0.08	0	0.205882352941176	0.275	0.0277777777777778	0.0526315789473684	0.032258064516129	0	0.133333333333333	0.142857142857143	0.0833333333333333	0.0645161290322581	0.05	0.0833333333333333	0.0175438596491228	0.0975609756097561	0.428571428571429	0.131578947368421	0.21875	0.0588235294117647	0.114285714285714	0	0	0.148148148148148	0	0.111111111111111	0.179487179487179	0.148148148148148	0.027027027027027	0.351351351351351	0.0731707317073171	0.0588235294117647	0.206896551724138	0.037037037037037	0.0666666666666667	0.0606060606060606	0.0285714285714286	0.04	0.243243243243243	0.0769230769230769	0.0555555555555556	0	0.357142857142857	0.09375	0	0.32
ruziziensis_S1_3313851	0	0.03125	0.0833333333333333	0	0	0.117647058823529	0.05	0	0.0789473684210526	0.032258064516129	0	0	0.0476190476190476	0	0	0	0.166666666666667	0	0	0.0357142857142857	0	0.03125	0.0294117647058824	0.114285714285714	0	0	0.185185185185185	0	0	0	0.111111111111111	0.0810810810810811	0	0.024390243902439	0	0.103448275862069	0.0740740740740741	0	0.0606060606060606	0	0.04	0	0	0.0555555555555556	0	0	0.15625	0	0.12
ruziziensis_S1_3313855	0.32258064516129	0.25	0.416666666666667	0.14	0.44	0.323529411764706	0.05	0.472222222222222	0.5	0.354838709677419	0.166666666666667	0.166666666666667	0.0952380952380952	0.208333333333333	0.483870967741935	0.3	0.166666666666667	0.280701754385965	0.0975609756097561	0.178571428571429	0.421052631578947	0.28125	0.411764705882353	0.228571428571429	0.176470588235294	0.0769230769230769	0.296296296296296	0.441176470588235	0.296296296296296	0.205128205128205	0.407407407407407	0.135135135135135	0.216216216216216	0.365853658536585	0.147058823529412	0.275862068965517	0.518518518518518	0.3	0.242424242424242	0.457142857142857	0.24	0.135135135135135	0.153846153846154	0.277777777777778	0.384615384615385	0.0357142857142857	0.375	0.303030303030303	0.32
ruziziensis_S1_3313869	0.354838709677419	0.21875	0.0833333333333333	0.16	0.24	0.1	0.1	0.361111111111111	0.135135135135135	0.129032258064516	0.357142857142857	0.206896551724138	0	0.125	0.161290322580645	0.35	0.277777777777778	0.298245614035088	0.219512195121951	0.0357142857142857	0.289473684210526	0.03125	0.147058823529412	0.0857142857142857	0.470588235294118	0.375	0.0384615384615385	0.264705882352941	0.037037037037037	0.184210526315789	0	0.513513513513513	0.027027027027027	0.317073170731707	0.0882352941176471	0.137931034482759	0.185185185185185	0.137931034482759	0.181818181818182	0.363636363636364	0.28	0.216216216216216	0.421052631578947	0.117647058823529	0.256410256410256	0.107142857142857	0.0625	0.303030303030303	0
ruziziensis_S1_3326156	0.214285714285714	0.0689655172413793	0.04	0.0714285714285714	0.25	0.115384615384615	0	0.264705882352941	0.0666666666666667	0.227272727272727	0.1	0.0625	0.0588235294117647	0	0.272727272727273	0.1	0.0333333333333333	0.208333333333333	0.0454545454545455	0	0.227272727272727	0.137931034482759	0.09375	0.0384615384615385	0.181818181818182	0	0.0344827586206897	0.181818181818182	0.08	0.2	0	0.214285714285714	0.166666666666667	0.225806451612903	0	0.0333333333333333	0.173913043478261	0.0952380952380952	0.103448275862069	0.0833333333333333	0.194444444444444	0.115384615384615	0.25	0.137931034482759	0.28	0.1875	0	0.25	0.0645161290322581
ruziziensis_S1_3326163	0	0.0344827586206897	0	0.0714285714285714	0.0714285714285714	0.0769230769230769	0	0.0588235294117647	0	0	0.1	0	0.0588235294117647	0	0.0454545454545455	0.0333333333333333	0	0.208333333333333	0.0454545454545455	0	0.0909090909090909	0	0	0	0.181818181818182	0	0	0	0	0.04	0	0.214285714285714	0	0	0	0	0.0434782608695652	0	0.0344827586206897	0	0.0833333333333333	0	0.208333333333333	0.0344827586206897	0	0	0	0.25	0
ruziziensis_S1_3326184	0.285714285714286	0.0689655172413793	0.04	0.0714285714285714	0.25	0.115384615384615	0.0606060606060606	0.264705882352941	0.0666666666666667	0.227272727272727	0.1	0.0625	0.0588235294117647	0	0.272727272727273	0.1	0.0666666666666667	0.208333333333333	0.0454545454545455	0	0.227272727272727	0.137931034482759	0.1875	0.0384615384615385	0.181818181818182	0	0.0344827586206897	0.181818181818182	0.08	0.2	0	0.214285714285714	0.166666666666667	0.225806451612903	0	0.0333333333333333	0.173913043478261	0.0952380952380952	0.172413793103448	0.0833333333333333	0.194444444444444	0.115384615384615	0.25	0.137931034482759	0.28	0.1875	0	0.25	0.0967741935483871
ruziziensis_S1_3359273	0.1875	0.24	0.130434782608696	0.641025641025641	0.393939393939394	0.0789473684210526	0.15625	0.483870967741935	0.28	0.391304347826087	0.636363636363636	0.225806451612903	0.166666666666667	0.27027027027027	0.304347826086957	0.153846153846154	0.3	0.466666666666667	0.166666666666667	0.277777777777778	0.3125	0.230769230769231	0.357142857142857	0.32258064516129	0.5	0.37037037037037	0.12	0.307692307692308	0.178571428571429	0.236842105263158	0.2	0.56	0.192307692307692	0.366666666666667	0.28	0.235294117647059	0.15	0.0384615384615385	0.0740740740740741	0.125	0.333333333333333	0.238095238095238	0.536585365853659	0.35	0.222222222222222	0.192307692307692	0.138888888888889	0.678571428571429	0.107142857142857
ruziziensis_S1_3359279	0.375	0.24	0.260869565217391	0	0.212121212121212	0.131578947368421	0.09375	0.225806451612903	0.2	0.0869565217391304	0	0.129032258064516	0	0.0810810810810811	0.130434782608696	0.153846153846154	0	0.1	0.111111111111111	0	0.25	0.115384615384615	0.357142857142857	0.0967741935483871	0	0.111111111111111	0.16	0.461538461538462	0.285714285714286	0.0789473684210526	0	0.04	0.115384615384615	0.233333333333333	0.12	0.352941176470588	0.1	0.153846153846154	0.148148148148148	0.375	0.166666666666667	0.380952380952381	0.0975609756097561	0.1	0.444444444444444	0.115384615384615	0.138888888888889	0.0714285714285714	0.107142857142857
ruziziensis_S1_3359307	0.75	0.3	0.304347826086957	0.282051282051282	0.393939393939394	0.421052631578947	0.09375	0.516129032258065	0.4	0.217391304347826	0.272727272727273	0.32258064516129	0	0.162162162162162	0.608695652173913	0.346153846153846	0.15	0.433333333333333	0.166666666666667	0.0277777777777778	0.46875	0.153846153846154	0.357142857142857	0.161290322580645	0.45	0.185185185185185	0.16	0.692307692307692	0.285714285714286	0.184210526315789	0.04	0.32	0.153846153846154	0.566666666666667	0.12	0.411764705882353	0.25	0.307692307692308	0.333333333333333	0.6875	0.25	0.428571428571429	0.341463414634146	0.25	0.777777777777778	0.230769230769231	0.166666666666667	0.285714285714286	0.25
ruziziensis_S1_3359314	0.375	0.04	0.0434782608695652	0.282051282051282	0.181818181818182	0.289473684210526	0	0.290322580645161	0.2	0.130434782608696	0.272727272727273	0.129032258064516	0	0.0810810810810811	0.478260869565217	0.0384615384615385	0	0.333333333333333	0	0.0277777777777778	0.1875	0.0384615384615385	0	0.0645161290322581	0.45	0.0740740740740741	0	0.230769230769231	0	0.105263157894737	0.04	0.24	0.0384615384615385	0.333333333333333	0	0.0588235294117647	0.15	0.153846153846154	0.148148148148148	0.3125	0.0833333333333333	0.0476190476190476	0.24390243902439	0.15	0.333333333333333	0.115384615384615	0.0277777777777778	0.214285714285714	0.0714285714285714
ruziziensis_S1_3370701	0.32	0.0845070422535211	0.0714285714285714	0.316666666666667	0.346938775510204	0.242424242424242	0	0.272727272727273	0.132075471698113	0.175438596491228	0.232142857142857	0.0862068965517241	0.0416666666666667	0.0566037735849057	0.130434782608696	0.0909090909090909	0	0.173913043478261	0.0238095238095238	0.0377358490566038	0.148936170212766	0.111111111111111	0.0491803278688525	0.0983606557377049	0.263157894736842	0.121951219512195	0.075	0.236842105263158	0	0.0677966101694915	0.025	0.35	0.0294117647058824	0.260869565217391	0	0.0943396226415094	0.1	0.0869565217391304	0.106382978723404	0.277777777777778	0.0727272727272727	0.115384615384615	0.298245614035088	0.134615384615385	0.394736842105263	0.0789473684210526	0.0298507462686567	0.225806451612903	0.0263157894736842
ruziziensis_S1_3370712	0.28	0.23943661971831	0.142857142857143	0.533333333333333	0.306122448979592	0.0757575757575758	0.172413793103448	0.272727272727273	0.169811320754717	0.350877192982456	0.464285714285714	0.241379310344828	0.208333333333333	0.320754716981132	0.347826086956522	0.204545454545455	0.128205128205128	0.652173913043478	0.19047619047619	0.207547169811321	0.382978723404255	0.266666666666667	0.0819672131147541	0.278688524590164	0.710526315789474	0.365853658536585	0.125	0.210526315789474	0.261904761904762	0.254237288135593	0.1	0.475	0.323529411764706	0.326086956521739	0.222222222222222	0.339622641509434	0.075	0.195652173913043	0.148936170212766	0.277777777777778	0.4	0.173076923076923	0.456140350877193	0.153846153846154	0.210526315789474	0.315789473684211	0.313432835820896	0.67741935483871	0.236842105263158
ruziziensis_S1_3370725	0.34	0.112676056338028	0.0714285714285714	0.316666666666667	0.346938775510204	0.242424242424242	0	0.272727272727273	0.188679245283019	0.175438596491228	0.232142857142857	0.120689655172414	0.0416666666666667	0.0566037735849057	0.130434782608696	0.159090909090909	0.0256410256410256	0.173913043478261	0.0714285714285714	0.0377358490566038	0.170212765957447	0.111111111111111	0.0491803278688525	0.0983606557377049	0.263157894736842	0.121951219512195	0.075	0.263157894736842	0	0.101694915254237	0.025	0.35	0.0294117647058824	0.260869565217391	0	0.0943396226415094	0.2	0.0869565217391304	0.106382978723404	0.277777777777778	0.0727272727272727	0.115384615384615	0.298245614035088	0.134615384615385	0.394736842105263	0.0789473684210526	0.0447761194029851	0.225806451612903	0.0526315789473684
ruziziensis_S1_3402436	0.333333333333333	0.28125	0.09375	0.558823529411765	0.275862068965517	0.0769230769230769	0.2	0.241379310344828	0.08	0.0384615384615385	0.28125	0.310344827586207	0.0555555555555556	0.178571428571429	0.111111111111111	0.25	0.258064516129032	0.478260869565217	0.0967741935483871	0.119047619047619	0.129032258064516	0.153846153846154	0.1875	0.24	0.64	0.346153846153846	0.2	0.333333333333333	0.210526315789474	0.307692307692308	0.195121951219512	0.409090909090909	0.111111111111111	0.175	0.0857142857142857	0.244444444444444	0.0357142857142857	0.0882352941176471	0.0810810810810811	0.266666666666667	0.208333333333333	0.181818181818182	0.205882352941176	0.217391304347826	0.151515151515152	0.0434782608695652	0.138888888888889	0.5	0.166666666666667
ruziziensis_S1_3402460	0.666666666666667	0.5	0.34375	0.323529411764706	0.655172413793103	0.333333333333333	0.371428571428571	0.689655172413793	0.64	0.576923076923077	0.65625	0.551724137931034	0.583333333333333	0.607142857142857	0.740740740740741	0.40625	0.225806451612903	0.478260869565217	0.451612903225806	0.285714285714286	0.709677419354839	0.5	0.59375	0.52	0.32	0.346153846153846	0.366666666666667	0.666666666666667	0.421052631578947	0.423076923076923	0.195121951219512	0.409090909090909	0.388888888888889	0.6	0.628571428571429	0.422222222222222	0.607142857142857	0.588235294117647	0.513513513513513	0.666666666666667	0.708333333333333	0.454545454545455	0.705882352941177	0.652173913043478	0.848484848484849	0.434782608695652	0.444444444444444	0.4	0.5
ruziziensis_S1_3402468	0	0.21875	0.5625	0.117647058823529	0.0689655172413793	0.58974358974359	0.428571428571429	0.0689655172413793	0.28	0.384615384615385	0.0625	0.137931034482759	0.361111111111111	0.214285714285714	0.148148148148148	0.34375	0.516129032258065	0.0434782608695652	0.451612903225806	0.595238095238095	0.161290322580645	0.346153846153846	0.21875	0.24	0.04	0.307692307692308	0.433333333333333	0	0.368421052631579	0.269230769230769	0.609756097560976	0.181818181818182	0.5	0.225	0.285714285714286	0.333333333333333	0.357142857142857	0.323529411764706	0.405405405405405	0.0666666666666667	0.0833333333333333	0.363636363636364	0.0882352941176471	0.130434782608696	0	0.521739130434783	0.416666666666667	0.1	0.333333333333333
ruziziensis_S1_3402473	0.62962962962963	0.375	0.28125	0.294117647058824	0.620689655172414	0.205128205128205	0.0571428571428571	0.689655172413793	0.44	0.461538461538462	0.46875	0.413793103448276	0.166666666666667	0.321428571428571	0.703703703703704	0.28125	0.0967741935483871	0.478260869565217	0.32258064516129	0.166666666666667	0.645161290322581	0.307692307692308	0.5	0.44	0.32	0.192307692307692	0.266666666666667	0.666666666666667	0.342105263157895	0.192307692307692	0.0731707317073171	0.409090909090909	0.166666666666667	0.6	0.228571428571429	0.377777777777778	0.464285714285714	0.470588235294118	0.405405405405405	0.633333333333333	0.458333333333333	0.409090909090909	0.676470588235294	0.478260869565217	0.848484848484849	0.391304347826087	0.222222222222222	0.4	0.277777777777778
ruziziensis_S1_3430631	0	0.111111111111111	0	0	0	0.193548387096774	0.0740740740740741	0	0	0	0	0	0.08	0	0	0	0.0588235294117647	0	0.105263157894737	0.133333333333333	0.0384615384615385	0.0555555555555556	0.0476190476190476	0	0	0	0	0	0	0	0	0.0588235294117647	0	0	0	0.103448275862069	0	0.0740740740740741	0	0	0.0434782608695652	0	0	0.125	0	0.142857142857143	0.0769230769230769	0	0
ruziziensis_S1_3430653	0.1875	0.0555555555555556	0.0833333333333333	0.28	0.173913043478261	0.129032258064516	0	0.28	0.0714285714285714	0.347826086956522	0.157894736842105	0.0909090909090909	0.04	0.137931034482759	0.133333333333333	0.166666666666667	0	0.208333333333333	0.0526315789473684	0.1	0.346153846153846	0.0555555555555556	0.0952380952380952	0.15	0.55	0.142857142857143	0.03125	0.478260869565217	0.0434782608695652	0.0357142857142857	0	0.470588235294118	0.173913043478261	0.526315789473684	0	0.103448275862069	0.176470588235294	0.111111111111111	0.368421052631579	0.387096774193548	0.130434782608696	0.0769230769230769	0.0952380952380952	0.125	0.166666666666667	0.0714285714285714	0.0769230769230769	0.307692307692308	0.294117647058824
ruziziensis_S1_3430967	0.0555555555555556	0.324324324324324	0.15	0.0357142857142857	0.12	0.357142857142857	0.428571428571429	0	0.421052631578947	0.105263157894737	0.0909090909090909	0.5	0.5625	0.44	0	0.333333333333333	0.294117647058824	0.037037037037037	0.7	0.444444444444444	0.05	0.0645161290322581	0.434782608695652	0.466666666666667	0	0.433333333333333	0.5	0.05	0.193548387096774	0.35	0.428571428571429	0	0.4375	0.238095238095238	0.325581395348837	0.333333333333333	0.210526315789474	0.15	0.470588235294118	0.115384615384615	0.214285714285714	0.222222222222222	0	0.473684210526316	0	0.411764705882353	0.290322580645161	0.04	0.315789473684211
ruziziensis_S1_3438792	0.153846153846154	0.0425531914893617	0	0	0.037037037037037	0.0606060606060606	0.0697674418604651	0.230769230769231	0.119047619047619	0.024390243902439	0.0256410256410256	0.0508474576271186	0	0	0.179487179487179	0.0555555555555556	0	0.0294117647058824	0.0256410256410256	0	0.138888888888889	0.0454545454545455	0.024390243902439	0.0526315789473684	0	0.0238095238095238	0.0555555555555556	0.2	0.03125	0.0303030303030303	0	0	0.0476190476190476	0.212765957446809	0.0263157894736842	0.0392156862745098	0.0857142857142857	0.0869565217391304	0.027027027027027	0.119047619047619	0.19047619047619	0.116279069767442	0.04	0.0333333333333333	0.134615384615385	0.0833333333333333	0	0.0263157894736842	0.0588235294117647
ruziziensis_S1_3438817	0	0.0833333333333333	0.487179487179487	0.0681818181818182	0.0555555555555556	0.32258064516129	0.181818181818182	NA	0.166666666666667	0.275	0.0263157894736842	0.214285714285714	0.166666666666667	0.153846153846154	0.142857142857143	0.176470588235294	0.238095238095238	0.0303030303030303	0.289473684210526	0.263157894736842	0.0555555555555556	0.19047619047619	0.225	0.222222222222222	0.0833333333333333	0.0731707317073171	0.269230769230769	0	0.419354838709677	0.125	0.25	0.0740740740740741	0.25	0	0.162162162162162	0.224489795918367	0.222222222222222	0.142857142857143	0.194444444444444	NA	NA	0.181818181818182	0	0.111111111111111	0	0.295454545454545	0.2	0	0.28125
ruziziensis_S1_3438831	0	0.0212765957446809	0	0	0	0.0909090909090909	0.0465116279069767	0	0.0476190476190476	0.024390243902439	0.0256410256410256	0.0338983050847458	0.1	0	0	0	0	0	0.0256410256410256	0.157894736842105	0	0.0454545454545455	0	0.087719298245614	0	0	0.0555555555555556	0	0	0	0.111111111111111	0.037037037037037	0	0.0425531914893617	0	0.0196078431372549	0.114285714285714	0.0434782608695652	0.0540540540540541	0	0.0476190476190476	0	0	0.0666666666666667	0	0.0625	0.12	0	0.0882352941176471
ruziziensis_S1_3438833	0.25	0.0851063829787234	0.0256410256410256	0.272727272727273	0.333333333333333	0.0606060606060606	0	0.256410256410256	0.0952380952380952	0.195121951219512	0.333333333333333	0.0508474576271186	0.0666666666666667	0.0769230769230769	0.230769230769231	0	0.0238095238095238	0.0882352941176471	0	0.105263157894737	0.111111111111111	0	0.0731707317073171	0.087719298245614	0.208333333333333	0.0238095238095238	0.138888888888889	0.225	0	0.121212121212121	0.0555555555555556	0.222222222222222	0.0952380952380952	0.191489361702128	0	0.0784313725490196	0	0.195652173913043	0.0540540540540541	0.238095238095238	0.0476190476190476	0.116279069767442	0.2	0.0666666666666667	0.230769230769231	0.0416666666666667	0	0.394736842105263	0.0588235294117647
ruziziensis_S1_3438834	0.195121951219512	0.0425531914893617	0	0	0.037037037037037	0.0606060606060606	0.0731707317073171	0.230769230769231	0.119047619047619	0.024390243902439	0.0256410256410256	0.06	0	0	0.184210526315789	0.0555555555555556	0	0.0294117647058824	0.0256410256410256	0	0.138888888888889	0.0454545454545455	0.0454545454545455	0.0526315789473684	0	0.0238095238095238	0.0555555555555556	0.216216216216216	0.03125	0.0384615384615385	0	0	0.0476190476190476	0.212765957446809	0.0263157894736842	0.0392156862745098	0.0857142857142857	0.0869565217391304	0.0476190476190476	0.119047619047619	0.19047619047619	0.116279069767442	0.04	0.0333333333333333	0.134615384615385	0.0833333333333333	0	0.0263157894736842	0.0588235294117647
ruziziensis_S1_3507919	0.285714285714286	0.0909090909090909	0.0512820512820513	0.278688524590164	0.355555555555556	0.153846153846154	0	0.307692307692308	0.218181818181818	0.142857142857143	0.192307692307692	0.218181818181818	0	0.0666666666666667	0.228571428571429	0.181818181818182	0.230769230769231	0.2	0.186046511627907	0.0144927536231884	0.119047619047619	0.130434782608696	0.220338983050847	0.111111111111111	0.261904761904762	0.113207547169811	0.116279069767442	0.217391304347826	0.0909090909090909	0.0740740740740741	0.0285714285714286	0.26530612244898	0.125	0.263157894736842	0.0571428571428571	0.157894736842105	0.347826086956522	0.128205128205128	0.0476190476190476	0.347826086956522	0.156862745098039	0.192982456140351	0.245614035087719	0.137254901960784	0.183673469387755	0.0909090909090909	0.032258064516129	0.0833333333333333	0.145833333333333
ruziziensis_S1_3509449	0.470588235294118	0.0888888888888889	0.35	0.295454545454545	0.256410256410256	0.323529411764706	0.285714285714286	0.304347826086957	0.27027027027027	0.451612903225806	0.333333333333333	0.113636363636364	0.53125	0.0303030303030303	0.166666666666667	0.259259259259259	0.365853658536585	0.41025641025641	0.161290322580645	0.294117647058824	0.448275862068966	0.25	0.461538461538462	0.212121212121212	0.419354838709677	0.0285714285714286	0.114285714285714	0.333333333333333	0.0967741935483871	0.342105263157895	0.290322580645161	0.230769230769231	0.19047619047619	0.419354838709677	0.196428571428571	0.121951219512195	0.428571428571429	0.333333333333333	0.257142857142857	0.636363636363636	0.275862068965517	0.137931034482759	0.392857142857143	0.291666666666667	0.382352941176471	0.263157894736842	0.159090909090909	0.2	0.357142857142857
ruziziensis_S1_3515955	0.35	0.423076923076923	0.166666666666667	0.0294117647058824	0.153846153846154	0.121212121212121	0.310344827586207	0.227272727272727	0.192307692307692	0.131578947368421	0.242424242424242	0.483870967741935	0.111111111111111	0.235294117647059	0.25	0.315789473684211	0.0645161290322581	0	0.421052631578947	0.192307692307692	0.32	0.482758620689655	0.361111111111111	0.333333333333333	0	0.542857142857143	0.296296296296296	0.285714285714286	0.225806451612903	0.32	0.161290322580645	0	0.473684210526316	0.388888888888889	0.444444444444444	0.346153846153846	0.382352941176471	0.133333333333333	0.25	0.315789473684211	0.387096774193548	0.304347826086957	0.181818181818182	0.454545454545455	0.173913043478261	0.227272727272727	0.28	0	0.291666666666667
ruziziensis_S1_3521443	0.125	0.108108108108108	0.0434782608695652	0.133333333333333	0.117647058823529	0.0476190476190476	0	0.225806451612903	0.1	0.0869565217391304	0.2	0.235294117647059	0.0833333333333333	0.1	0.117647058823529	0	0	0.266666666666667	0	0.0967741935483871	0.16	0.0740740740740741	0	0.0833333333333333	0.0833333333333333	0	0.0303030303030303	0.25	0	0.142857142857143	0	0.333333333333333	0.0526315789473684	0.25	0	0	0.133333333333333	0.0909090909090909	0.185185185185185	0.277777777777778	0.19047619047619	0.0555555555555556	0.272727272727273	0.181818181818182	0.217391304347826	0.0869565217391304	0	0.375	0.04
ruziziensis_S1_3522168	0.777777777777778	0.636363636363636	0.32258064516129	0.1875	0.636363636363636	0.416666666666667	0.214285714285714	0.782608695652174	0.375	0.378378378378378	0.625	0.666666666666667	0.285714285714286	0.533333333333333	0.75	0.566666666666667	0.260869565217391	0.25	0.7	0.32258064516129	0.476190476190476	0.361111111111111	0.655172413793103	0.642857142857143	0.181818181818182	0.421052631578947	0.466666666666667	0.818181818181818	0.470588235294118	0.433333333333333	0.478260869565217	0.380952380952381	0.451612903225806	0.76	0.558823529411765	0.4375	0.666666666666667	0.565217391304348	0.347826086956522	0.695652173913043	0.368421052631579	0.5	0.1875	0.333333333333333	0.535714285714286	0.45	0.466666666666667	0.416666666666667	0.272727272727273
ruziziensis_S1_3522191	0.111111111111111	0	0	0	0	0	0	0	0	0	0	0.166666666666667	0	0	0.03125	0.1	0.130434782608696	0	0.1	0	0.0476190476190476	0	0.0689655172413793	0	0	0	0	0.227272727272727	0	0	0	0.0476190476190476	0	0	0	0	0.166666666666667	0	0.0434782608695652	0	0	0	0	0	0	0	0	0	0.0454545454545455
ruziziensis_S1_3522194	0	0	0.0645161290322581	0	0	0.0416666666666667	0.142857142857143	0	0	0.0540540540540541	0	0	0	0	0	0	0.0434782608695652	0	0.1	0.0967741935483871	0	0.166666666666667	0	0	0	0	0.0333333333333333	0	0	0	0.0434782608695652	0.0476190476190476	0	0.04	0	0.0625	0	0.0434782608695652	0.0434782608695652	0	0	0	0	0	0	0	0.0333333333333333	0	0.136363636363636
ruziziensis_S1_3522204	0.148148148148148	0.242424242424242	0.161290322580645	0.71875	0.272727272727273	0.291666666666667	0.107142857142857	0.217391304347826	0.125	0.324324324324324	0.333333333333333	0.233333333333333	0.0476190476190476	0.233333333333333	0.125	0.133333333333333	0.173913043478261	0.6875	0	0.258064516129032	0.333333333333333	0.111111111111111	0.137931034482759	0.214285714285714	0.818181818181818	0.447368421052632	0.233333333333333	0.136363636363636	0.205882352941176	0.1	0.304347826086957	0.523809523809524	0.225806451612903	0.16	0.264705882352941	0.3125	0.0833333333333333	0.217391304347826	0.0434782608695652	0.217391304347826	0.368421052631579	0.363636363636364	0.75	0.238095238095238	0.428571428571429	0.2	0.233333333333333	0.583333333333333	0.0909090909090909
ruziziensis_S1_3522210	0.666666666666667	0.636363636363636	0.32258064516129	0.1875	0.636363636363636	0.416666666666667	0.214285714285714	0.782608695652174	0.375	0.378378378378378	0.625	0.5	0.285714285714286	0.533333333333333	0.71875	0.466666666666667	0.130434782608696	0.25	0.6	0.32258064516129	0.428571428571429	0.361111111111111	0.586206896551724	0.642857142857143	0.181818181818182	0.421052631578947	0.466666666666667	0.590909090909091	0.470588235294118	0.433333333333333	0.478260869565217	0.333333333333333	0.451612903225806	0.76	0.558823529411765	0.4375	0.5	0.565217391304348	0.304347826086957	0.695652173913043	0.368421052631579	0.5	0.1875	0.333333333333333	0.535714285714286	0.45	0.466666666666667	0.416666666666667	0.227272727272727
ruziziensis_S1_3522212	0.333333333333333	0.606060606060606	0.258064516129032	0	0.363636363636364	0.25	0.214285714285714	0.304347826086957	0.166666666666667	0.162162162162162	0.208333333333333	0.4	0.19047619047619	0.466666666666667	0.28125	0.466666666666667	0.0869565217391304	0	0.6	0.193548387096774	0.142857142857143	0.333333333333333	0.551724137931034	0.535714285714286	0.0454545454545455	0.315789473684211	0.4	0.409090909090909	0.441176470588235	0.333333333333333	0.478260869565217	0	0.387096774193548	0.36	0.558823529411765	0.34375	0.333333333333333	0.304347826086957	0.217391304347826	0.304347826086957	0.263157894736842	0.454545454545455	0	0.19047619047619	0.25	0.2	0.433333333333333	0.0416666666666667	0.136363636363636
ruziziensis_S1_3522665	0.0952380952380952	0.0470588235294118	0	0.211764705882353	0	0.113924050632911	0.0147058823529412	0.0333333333333333	0.129032258064516	0	0.212765957446809	0.193548387096774	0.0178571428571429	0.0298507462686567	0.0377358490566038	0.131147540983607	0.1	0.0735294117647059	0.260869565217391	0	0.115384615384615	0	0.0465116279069767	0	0.258064516129032	0.122448979591837	0.0181818181818182	0.0566037735849057	0	0.1	0	0.15625	0.0204081632653061	0	0	0.0138888888888889	0.0576923076923077	0.0161290322580645	0.0769230769230769	0.0806451612903226	0.115384615384615	0.0441176470588235	0.212121212121212	0.0943396226415094	0	0.0666666666666667	0.0377358490566038	0.291666666666667	0.0338983050847458
ruziziensis_S1_3525681	0.291666666666667	0.152173913043478	0.0689655172413793	0	0.260869565217391	0.037037037037037	0.0377358490566038	0.318181818181818	0.166666666666667	0.0333333333333333	0.0434782608695652	0	0	0	0.266666666666667	0.15625	0	0.032258064516129	0.19047619047619	0.03125	0.117647058823529	0.103448275862069	0.161290322580645	0	0	0.0869565217391304	0.0555555555555556	0.25	0.236842105263158	0	0.0967741935483871	0	0.105263157894737	0.266666666666667	0.0869565217391304	0.16	0.259259259259259	0.0384615384615385	0.0857142857142857	0.357142857142857	0	0.0476190476190476	0.0714285714285714	0.105263157894737	0.227272727272727	0.0526315789473684	0.0434782608695652	0	0
ruziziensis_S1_3525690	0	0.173913043478261	0.206896551724138	0.025	0.0434782608695652	0.333333333333333	0.283018867924528	0	0.166666666666667	0.233333333333333	0.0434782608695652	0.0294117647058824	0.466666666666667	0.0731707317073171	0	0.03125	0.239130434782609	0	0	0.0625	0.264705882352941	0.241379310344828	0.129032258064516	0.166666666666667	0	0	0.111111111111111	0	0.157894736842105	0.171428571428571	0.0967741935483871	0	0.0526315789473684	0	0.347826086956522	0.1	0.0740740740740741	0.269230769230769	0.2	0	0.0740740740740741	0.142857142857143	0	0.157894736842105	0	0.157894736842105	0.152173913043478	0	0.225806451612903
ruziziensis_S1_3529027	0.137931034482759	0.138888888888889	0.151515151515152	0	0.37037037037037	0.0975609756097561	0.0740740740740741	0.314285714285714	0.205882352941176	0.25	0.166666666666667	0.0638297872340425	0	0.157894736842105	0.137931034482759	0.0789473684210526	0	0.0769230769230769	0.0810810810810811	0.0851063829787234	0.243243243243243	0.241379310344828	0.288461538461538	0.0810810810810811	0	0.103448275862069	0.142857142857143	0.325581395348837	0.297297297297297	0.148148148148148	0.0769230769230769	0	0.0416666666666667	0.344827586206897	0.193548387096774	0.125	0.170731707317073	0.25	0.161290322580645	0.291666666666667	0.171428571428571	0.423076923076923	0.137931034482759	0.15625	0.533333333333333	0.133333333333333	0.170731707317073	0.0277777777777778	0.12
ruziziensis_S1_3529044	0.206896551724138	0.138888888888889	0.151515151515152	0	0.37037037037037	0.0975609756097561	0.0740740740740741	0.314285714285714	0.205882352941176	0.25	0.166666666666667	0.106382978723404	0	0.157894736842105	0.172413793103448	0.0789473684210526	0.216216216216216	0.0769230769230769	0.189189189189189	0.0851063829787234	0.243243243243243	0.241379310344828	0.326923076923077	0.0810810810810811	0	0.103448275862069	0.142857142857143	0.348837209302326	0.297297297297297	0.148148148148148	0.0769230769230769	0	0.0416666666666667	0.344827586206897	0.193548387096774	0.125	0.219512195121951	0.25	0.193548387096774	0.291666666666667	0.171428571428571	0.423076923076923	0.137931034482759	0.21875	0.533333333333333	0.133333333333333	0.170731707317073	0.0277777777777778	0.2
ruziziensis_S1_3579007	0	0.225806451612903	0.214285714285714	0.037037037037037	0.0666666666666667	0.346153846153846	0.2	0.0476190476190476	0.0476190476190476	0.173913043478261	0	0.0869565217391304	0.173913043478261	0.16	0	0.1875	0.0909090909090909	0	0.0909090909090909	0.181818181818182	0.105263157894737	0.315789473684211	0.15	0.269230769230769	0	0.181818181818182	0.2	0	0	0.347826086956522	0.107142857142857	0.0909090909090909	0.263157894736842	0	0.153846153846154	0.304347826086957	0.0454545454545455	0.0769230769230769	0.260869565217391	0	0.0555555555555556	0.0833333333333333	0.181818181818182	0.117647058823529	0	0.277777777777778	0.222222222222222	0.0909090909090909	0.142857142857143
ruziziensis_S1_3579021	0.2	0.0967741935483871	0.0714285714285714	0.407407407407407	0.333333333333333	0	0	0.19047619047619	0.19047619047619	0.130434782608696	0.176470588235294	0.0434782608695652	0.0434782608695652	0.16	0.230769230769231	0.125	0.0909090909090909	0.375	0	0	0.210526315789474	0	0.05	0.0384615384615385	0.2	0.0454545454545455	0.05	0.222222222222222	0	0	0	0.181818181818182	0	0.3	0	0.0869565217391304	0.0454545454545455	0	0.260869565217391	0.411764705882353	0.166666666666667	0	0.181818181818182	0.352941176470588	0.388888888888889	0.111111111111111	0	0.318181818181818	0.0714285714285714
ruziziensis_S1_3579047	0.266666666666667	0.0967741935483871	0.0714285714285714	0.407407407407407	0.333333333333333	0	0.0333333333333333	0.19047619047619	0.19047619047619	0.130434782608696	0.176470588235294	0.0434782608695652	0.0434782608695652	0.16	0.307692307692308	0.1875	0.318181818181818	0.375	0.0909090909090909	0	0.263157894736842	0	0.1	0.0384615384615385	0.2	0.0454545454545455	0.05	0.333333333333333	0	0	0	0.181818181818182	0	0.3	0	0.0869565217391304	0.181818181818182	0	0.347826086956522	0.411764705882353	0.166666666666667	0	0.181818181818182	0.352941176470588	0.388888888888889	0.111111111111111	0	0.318181818181818	0.0714285714285714
ruziziensis_S1_3602030	0.354838709677419	0.348837209302326	0.151515151515152	0	0.259259259259259	0.1875	0.179487179487179	0.333333333333333	0.441176470588235	0.257142857142857	0.115384615384615	0.0909090909090909	0.0555555555555556	0.0789473684210526	0.205882352941176	0.133333333333333	0.307692307692308	0.0731707317073171	0.266666666666667	0.243243243243243	0.310344827586207	0.230769230769231	0.526315789473684	0.216216216216216	0	0.0666666666666667	0.16	0.3	0.161290322580645	0.177777777777778	0.324324324324324	0	0.107142857142857	0.241379310344828	0.264705882352941	0.416666666666667	0.456521739130435	0.375	0.027027027027027	0.227272727272727	0.186046511627907	0.233333333333333	0.05	0.185185185185185	0.3	0.075	0.230769230769231	0.12	0.148148148148148
ruziziensis_S1_3602038	0.0645161290322581	0	0	0	0	0	0.0512820512820513	0	0	0	0	0.113636363636364	0	0	0.0588235294117647	0.1	0.0512820512820513	0	0.1	0	0	0	0.131578947368421	0	0	0	0	0.166666666666667	0	0	0	0	0	0	0	0	0.0869565217391304	0	0	0	0	0	0	0	0	0	0	0	0
ruziziensis_S1_3632106	0	0.0535714285714286	0	0.194444444444444	0.0263157894736842	0.0172413793103448	0	0.0188679245283019	0.0204081632653061	0	0.181818181818182	0.0232558139534884	0.0512820512820513	0	0	0.0888888888888889	0	0.111111111111111	0.04	0	0.0408163265306122	0	0.0256410256410256	0	0.131578947368421	0	0	0	0	0.0185185185185185	0	0.272727272727273	0	0.0285714285714286	0	0	0.0434782608695652	0.0204081632653061	0.1	0.0731707317073171	0.0317460317460317	0.0238095238095238	0.226415094339623	0.027027027027027	0	0	0.0317460317460317	0.184210526315789	0.0526315789473684
ruziziensis_S1_3632129	0.0196078431372549	0.142857142857143	0.0816326530612245	0.0138888888888889	0.0526315789473684	0.0689655172413793	0.2	0	0.0204081632653061	0.0491803278688525	0.0909090909090909	0.348837209302326	0.153846153846154	0.142857142857143	0.102040816326531	0.155555555555556	0.0476190476190476	0	0.38	0.0576923076923077	0	0.275	0.128205128205128	0.1875	0.0526315789473684	0.3	0.105263157894737	0	0.111111111111111	0.203703703703704	0.323529411764706	0	0.4375	0	0.224489795918367	0.11864406779661	0.130434782608696	0.0204081632653061	0.125	0.024390243902439	0.0952380952380952	0.0952380952380952	0	0.351351351351351	0	0.0930232558139535	0.0634920634920635	0	0.105263157894737
ruziziensis_S1_3632137	0	0.107142857142857	0.142857142857143	0	0.0263157894736842	0.137931034482759	0.225	0	0.102040816326531	0.0819672131147541	0	0.0232558139534884	0.358974358974359	0.0571428571428571	0	0	0.142857142857143	0.0158730158730159	0.08	0.153846153846154	0.0816326530612245	0.075	0.0512820512820513	0.0416666666666667	0	0	0.0789473684210526	0	0.0925925925925926	0.166666666666667	0.0294117647058824	0.0227272727272727	0.03125	0	0.26530612244898	0	0.173913043478261	0.0612244897959184	0.1	0.024390243902439	0.126984126984127	0.0476190476190476	0	0.135135135135135	0	0.0465116279069767	0.111111111111111	0	0.131578947368421
ruziziensis_S1_3632146	0.117647058823529	0.0357142857142857	0.0612244897959184	0	0.131578947368421	0.0172413793103448	0.025	0.283018867924528	0.183673469387755	0.114754098360656	0	0.0465116279069767	0	0	0.142857142857143	0.0666666666666667	0.0714285714285714	0.0317460317460317	0.04	0	0.204081632653061	0.05	0.128205128205128	0.0625	0	0.06	0.0263157894736842	0.388888888888889	0.037037037037037	0.0555555555555556	0	0	0	0.285714285714286	0	0.11864406779661	0.0434782608695652	0.0408163265306122	0.05	0.317073170731707	0.0634920634920635	0.0714285714285714	0.0188679245283019	0.0540540540540541	0.263157894736842	0.0232558139534884	0.0158730158730159	0	0.105263157894737
ruziziensis_S1_3691572	0.333333333333333	0.0289855072463768	0.130434782608696	0.186440677966102	0.382352941176471	0.0925925925925926	0	0.333333333333333	0.108695652173913	0.0909090909090909	0.288888888888889	0.1	0.0588235294117647	0.0508474576271186	0.307692307692308	0.0277777777777778	0.0588235294117647	0.282051282051282	0	0.0222222222222222	0.214285714285714	0.0416666666666667	0	0.0454545454545455	0.333333333333333	0.0232558139534884	0.0425531914893617	0.5	0.0196078431372549	0.0350877192982456	0.0256410256410256	0.375	0.0487804878048781	0.318181818181818	0	0.111111111111111	0.114285714285714	0.105263157894737	0.0384615384615385	0.4	0.0952380952380952	0.0434782608695652	0.313725490196078	0.133333333333333	0.27027027027027	0.0625	0	0.4	0.131578947368421
ruziziensis_S1_3691583	0	0.101449275362319	0.0217391304347826	0	0	0.111111111111111	0.0416666666666667	0	0.0869565217391304	0.0181818181818182	0.0222222222222222	0	0	0	0	0	0.0784313725490196	0	0.0256410256410256	0.111111111111111	0.0238095238095238	0.104166666666667	0.0961538461538462	0.0909090909090909	0	0	0.0425531914893617	0	0	0	0.0769230769230769	0	0	0.0681818181818182	0	0	0.142857142857143	0.0263157894736842	0.0769230769230769	0	0.0238095238095238	0	0	0.0222222222222222	0	0.09375	0.0980392156862745	0	0.0263157894736842
ruziziensis_S1_3691586	0	0.101449275362319	0.0217391304347826	0	0	0.111111111111111	0.0416666666666667	0	0.0869565217391304	0.0181818181818182	0.0222222222222222	0	0	0	0	0	0.0784313725490196	0	0.0256410256410256	0.111111111111111	0.0238095238095238	0.104166666666667	0.0961538461538462	0.0909090909090909	0	0	0.0425531914893617	0	0	0	0.0769230769230769	0	0	0.0681818181818182	0	0	0.142857142857143	0.0263157894736842	0.0769230769230769	0	0.0238095238095238	0	0	0.155555555555556	0	0.09375	0.0980392156862745	0	0.0263157894736842
ruziziensis_S1_3693337	0	0	0	0	0	0.0666666666666667	0.0540540540540541	0	0	0	0	0	0	0	0	0	0	0	0.0277777777777778	0.0588235294117647	0.0408163265306122	0.05	0.0512820512820513	0.0789473684210526	0	0	0	0	0	0	0.0357142857142857	0.024390243902439	0	0.0232558139534884	0	0.0188679245283019	0.0606060606060606	0.0294117647058824	0.0222222222222222	0	0	0	0	0.0434782608695652	0	0	0	0	0.0857142857142857
ruziziensis_S1_3693338	0	0	0	0	0	0.0222222222222222	0.0540540540540541	0.02	0	0	0	0	0	0.0256410256410256	0	0	0	0	0.0454545454545455	0.0588235294117647	0.0204081632653061	0.05	0.0512820512820513	0.0526315789473684	0	0	0.0333333333333333	0	0	0	0.0714285714285714	0.024390243902439	0	0.0232558139534884	0	0.0188679245283019	0.105263157894737	0.0294117647058824	0.0222222222222222	0.0444444444444444	0	0	0	0.0434782608695652	0.0185185185185185	0	0	0	0.0857142857142857
ruziziensis_S1_3693339	0	0	0	0	0	0.0222222222222222	0.0540540540540541	0	0	0	0	0	0	0	0	0	0.0303030303030303	0	0	0.0588235294117647	0.0408163265306122	0.05	0.0512820512820513	0.0526315789473684	0	0	0	0.0212765957446809	0	0	0	0.024390243902439	0	0.0232558139534884	0	0.0188679245283019	0.0606060606060606	0.0294117647058824	0.0222222222222222	0	0.0222222222222222	0	0	0.0434782608695652	0	0.025	0	0	0.0857142857142857
ruziziensis_S1_3697512	0	0.0645161290322581	0	0.114285714285714	0.111111111111111	0.222222222222222	0	0.0303030303030303	0.0555555555555556	0	0.225806451612903	0	0	0	0	0.0571428571428571	0.1	0.0434782608695652	0.2	0.037037037037037	0.0434782608695652	0	0	0	0.238095238095238	0.0666666666666667	0.0434782608695652	0.0588235294117647	0	0	0	0.206896551724138	0	0	0	0.0344827586206897	0.103448275862069	0	0	0.0769230769230769	0.12	0.0333333333333333	0.285714285714286	0	0	0.1	0	0.166666666666667	0
ruziziensis_S1_3704373	0.434782608695652	0.4	0.227272727272727	0.944444444444444	0.652173913043478	0.243243243243243	0.333333333333333	0.517241379310345	0.352941176470588	0.366666666666667	0.826086956521739	0.388888888888889	0.310344827586207	0.375	0.368421052631579	0.214285714285714	0.25	0.904761904761905	0.222222222222222	0.2	0.347826086956522	0.181818181818182	0.157894736842105	0.363636363636364	0.964285714285714	0.315789473684211	0.272727272727273	0.55	0.259259259259259	0.375	0.241379310344828	0.869565217391304	0.428571428571429	0.307692307692308	0.3	0.0526315789473684	0.172413793103448	0.380952380952381	0.129032258064516	0.478260869565217	0.416666666666667	0.263157894736842	0.619047619047619	0.285714285714286	0.708333333333333	0.458333333333333	0.285714285714286	0.8	0.157894736842105
ruziziensis_S1_3751897	0	0.102040816326531	0.0975609756097561	0	0.108108108108108	0.1875	0.310344827586207	0	0.193548387096774	0.05	0.103448275862069	0.268292682926829	0.25	0.256410256410256	0	0.181818181818182	0.228571428571429	0	0.384615384615385	0.307692307692308	0.027027027027027	0.119047619047619	0.228571428571429	0.326530612244898	0.0217391304347826	0.30952380952381	0.243243243243243	0.0454545454545455	0.136363636363636	0.172413793103448	0.314285714285714	0.024390243902439	0.16	0.0454545454545455	0.294117647058824	0.163636363636364	0.25	0.115384615384615	0.240740740740741	0.0294117647058824	0.355555555555556	0.179487179487179	0	0.227272727272727	0	0.285714285714286	0.108108108108108	0	0.130434782608696
ruziziensis_S1_3752518	0.12	0.0222222222222222	0	0.358490566037736	0.117647058823529	0	0	0	0.212121212121212	0	0.266666666666667	0.161290322580645	0.0689655172413793	0	0.0384615384615385	0.148148148148148	0.32258064516129	0.282051282051282	0.361111111111111	0.0571428571428571	0.142857142857143	0	0	0	0.333333333333333	0.0952380952380952	0.0588235294117647	0.037037037037037	0	0.0645161290322581	0	0.230769230769231	0.0714285714285714	0.032258064516129	0	0.032258064516129	0.147058823529412	0.12	0.210526315789474	0.0476190476190476	0.25	0.107142857142857	0.204081632653061	0.142857142857143	0	0	0	0.351351351351351	0.115384615384615
ruziziensis_S1_3752521	0.08	0.111111111111111	0.2	0	0.0588235294117647	0.147058823529412	0.242424242424242	0	0.181818181818182	0.121212121212121	0.133333333333333	0.0645161290322581	0.344827586206897	0.103448275862069	0.0384615384615385	0.037037037037037	0.193548387096774	0.0256410256410256	0.111111111111111	0.171428571428571	0.114285714285714	0.25	0.161290322580645	0.0303030303030303	0	0.0476190476190476	0.0882352941176471	0.0740740740740741	0.148148148148148	0.193548387096774	0.34375	0.0256410256410256	0	0.0645161290322581	0.289473684210526	0.0967741935483871	0.235294117647059	0.28	0.236842105263158	0.0476190476190476	0.111111111111111	0	0.0408163265306122	0.142857142857143	0	0.04	0.0625	0	0.192307692307692
ruziziensis_S1_3752564	0.515151515151515	0.59375	0.259259259259259	0.477611940298507	0.416666666666667	0.264150943396226	0.46875	0.583333333333333	0.377358490566038	0.567567567567568	0.404255319148936	0.375	0.6	0.461538461538462	0.393939393939394	0.27906976744186	0.27906976744186	0.604651162790698	0.151515151515152	0.291666666666667	0.461538461538462	0.366666666666667	0.433333333333333	0.526315789473684	0.375	0.666666666666667	0.305555555555556	0.382352941176471	0.482758620689655	0.459459459459459	0.428571428571429	0.360655737704918	0.388888888888889	0.513513513513513	0.571428571428571	0.357142857142857	0.217391304347826	0.272727272727273	0.127659574468085	0.285714285714286	0.523809523809524	0.451612903225806	0.368421052631579	0.210526315789474	0.413793103448276	0.242424242424242	0.512820512820513	0.448979591836735	0.238095238095238
ruziziensis_S1_3752583	0	0.1875	0.37037037037037	0.0149253731343284	0.0277777777777778	0.415094339622642	0.21875	0.0555555555555556	0.207547169811321	0.27027027027027	0	0.21875	0.25	0.423076923076923	0.0606060606060606	0.232558139534884	0.255813953488372	0	0.242424242424242	0.416666666666667	0.0512820512820513	0.433333333333333	0.233333333333333	0.184210526315789	0	0.0833333333333333	0.472222222222222	0	0.448275862068966	0.351351351351351	0.357142857142857	0.0983606557377049	0.444444444444444	0.0540540540540541	0.428571428571429	0.333333333333333	0.130434782608696	0.0909090909090909	0.340425531914894	0	0.0238095238095238	0.290322580645161	0.0350877192982456	0.368421052631579	0.0344827586206897	0.424242424242424	0.282051282051282	0.0816326530612245	0.238095238095238
ruziziensis_S1_3762603	0.307692307692308	0.448275862068966	0.14	0	0.285714285714286	0.184210526315789	0.254237288135593	0.290909090909091	0.272727272727273	0.137254901960784	0.11864406779661	0.450980392156863	0.185185185185185	0.540540540540541	0.219512195121951	0.371428571428571	0.152173913043478	0.0714285714285714	0.4	0.142857142857143	0.236842105263158	0.264150943396226	0.324324324324324	0.5	0	0.388888888888889	0.210526315789474	0.282051282051282	0.392857142857143	0.204545454545455	0.36734693877551	0.0303030303030303	0.433333333333333	0.391304347826087	0.48780487804878	0.327272727272727	0.384615384615385	0.26530612244898	0.25	0.172413793103448	0.25	0.357142857142857	0.0571428571428571	0.35	0.390243902439024	0.209302325581395	0.2	0.0857142857142857	0.225806451612903
ruziziensis_S1_3762626	0.307692307692308	0.275862068965517	0.08	0.560975609756098	0.346938775510204	0.131578947368421	0.203389830508475	0.327272727272727	0.345454545454545	0.372549019607843	0.559322033898305	0.254901960784314	0.222222222222222	0.108108108108108	0.365853658536585	0.142857142857143	0.130434782608696	0.619047619047619	0.075	0.267857142857143	0.289473684210526	0.169811320754717	0.135135135135135	0.157894736842105	0.655172413793103	0.25	0.236842105263158	0.384615384615385	0.357142857142857	0.25	0.142857142857143	0.606060606060606	0.283333333333333	0.304347826086957	0.170731707317073	0.163636363636364	0.0769230769230769	0.346938775510204	0.0576923076923077	0.413793103448276	0.333333333333333	0.357142857142857	0.6	0.2	0.268292682926829	0.27906976744186	0.488888888888889	0.6	0.161290322580645
ruziziensis_S1_3787986	0.647058823529412	0.5	0.2	0.571428571428571	0.352941176470588	0.394736842105263	0.238095238095238	0.394736842105263	0.285714285714286	0.341463414634146	0.517241379310345	0.304347826086957	0.212121212121212	0.285714285714286	0.52	0.297297297297297	0.416666666666667	0.75	0.217391304347826	0.268292682926829	0.323529411764706	0.27027027027027	0.441176470588235	0.277777777777778	0.692307692307692	0.387096774193548	0.222222222222222	0.393939393939394	0.321428571428571	0.428571428571429	0.428571428571429	0.6	0.210526315789474	0.5	0.538461538461538	0.32258064516129	0.35	0.333333333333333	0.225806451612903	0.393939393939394	0.342857142857143	0.4	0.647058823529412	0.105263157894737	0.444444444444444	0.103448275862069	0.5	0.565217391304348	0.36
ruziziensis_S1_3788005	0	0.125	0.228571428571429	0.0816326530612245	0.0588235294117647	0.210526315789474	0.30952380952381	0	0.171428571428571	0.121951219512195	0	0	0.424242424242424	0	0	0.0540540540540541	0.208333333333333	0	0	0.121951219512195	0.117647058823529	0.0540540540540541	0.147058823529412	0.166666666666667	0.0384615384615385	0	0.111111111111111	0	0.107142857142857	0.0571428571428571	0.0857142857142857	0.04	0.0526315789473684	0	0.192307692307692	0.032258064516129	0.2	0.19047619047619	0.032258064516129	0.151515151515152	0.114285714285714	0.133333333333333	0.0294117647058824	0.315789473684211	0	0.137931034482759	0.25	0	0.36
ruziziensis_S1_3788010	0.117647058823529	0.35	0.314285714285714	0.0816326530612245	0.352941176470588	0.236842105263158	0.595238095238095	0.342105263157895	0.542857142857143	0.390243902439024	0.172413793103448	0.260869565217391	0.606060606060606	0.285714285714286	0.2	0.432432432432432	0.375	0.0555555555555556	0.608695652173913	0.365853658536585	0.352941176470588	0.324324324324324	0.470588235294118	0.5	0.0384615384615385	0.387096774193548	0.333333333333333	0.363636363636364	0.5	0.4	0.257142857142857	0.04	0.263157894736842	0.2	0.423076923076923	0.258064516129032	0.45	0.428571428571429	0.419354838709677	0.393939393939394	0.542857142857143	0.433333333333333	0.0882352941176471	0.684210526315789	0.388888888888889	0.413793103448276	0.357142857142857	0.0869565217391304	0.56
ruziziensis_S1_3788032	0.235294117647059	0.05	0.114285714285714	0.285714285714286	0.205882352941176	0.0789473684210526	0	0.263157894736842	0.0571428571428571	0.0975609756097561	0.275862068965517	0.217391304347826	0	0.0357142857142857	0.16	0.0540540540540541	0	0.166666666666667	0	0.146341463414634	0.235294117647059	0.108108108108108	0.0294117647058824	0.111111111111111	0.269230769230769	0.0645161290322581	0.111111111111111	0.242424242424242	0	0	0.0285714285714286	0.28	0.0526315789473684	0.266666666666667	0	0.129032258064516	0.05	0.142857142857143	0.0645161290322581	0.212121212121212	0.114285714285714	0.0333333333333333	0.176470588235294	0.105263157894737	0.166666666666667	0.137931034482759	0.0357142857142857	0.304347826086957	0.04
ruziziensis_S1_3800745	0.0363636363636364	0.038961038961039	0	0.223529411764706	0.126984126984127	0.0416666666666667	0	0.0303030303030303	0.137931034482759	0	0.12	0.0869565217391304	0.0256410256410256	0.0172413793103448	0.0298507462686567	0.107692307692308	0.02	0.208955223880597	0.0816326530612245	0.0188679245283019	0.0714285714285714	0	0	0	0.259259259259259	0.072463768115942	0.04	0.046875	0	0.038961038961039	0	0.16	0.0172413793103448	0.032258064516129	0	0.0140845070422535	0.121212121212121	0.0181818181818182	0.0133333333333333	0.0566037735849057	0.0576923076923077	0.0192307692307692	0.184615384615385	0.0895522388059701	0.0175438596491228	0	0	0.261538461538462	0.0212765957446809
ruziziensis_S1_3800747	0.179487179487179	0.0153846153846154	0.0526315789473684	NA	0.25	0.0434782608695652	0.1	0.15625	0.175	0.0746268656716418	0	0.15	0	0.0350877192982456	0.230769230769231	0.117647058823529	0	NA	0.0645161290322581	0	0.192307692307692	0.145161290322581	0.131147540983607	0.111111111111111	0	0.0833333333333333	0.05	0.147540983606557	0.0434782608695652	0.108108108108108	0	0	0.0350877192982456	0.15	0.0298507462686567	0.1	0.0967741935483871	0.0465116279069767	0.0615384615384615	0.24	0.122448979591837	0.0980392156862745	0.153846153846154	0.0285714285714286	0.232142857142857	0.037037037037037	0.0684931506849315	NA	0.0652173913043478
ruziziensis_S1_3800761	0.0181818181818182	0.0649350649350649	0.0175438596491228	0	0	0.0972222222222222	0.08	0	0.0172413793103448	0	0.02	0	0.0512820512820513	0	0	0	0.06	0	0.0204081632653061	0.132075471698113	0	0.0483870967741935	0.0491803278688525	0.0555555555555556	0	0	0.06	0	0	0	0.0606060606060606	0.0266666666666667	0	0	0	0.0704225352112676	0.106060606060606	0.0363636363636364	0.0666666666666667	0	0	0	0	0.0149253731343284	0	0.0185185185185185	0.0958904109589041	0	0.170212765957447
ruziziensis_S1_3800766	0.145454545454545	0.012987012987013	0.0526315789473684	0	0.111111111111111	0.0416666666666667	0.1	0.151515151515152	0.137931034482759	0.0746268656716418	0	0.0869565217391304	0	0.0344827586206897	0.223880597014925	0.0769230769230769	0	0.0149253731343284	0.0408163265306122	0	0.178571428571429	0.145161290322581	0.131147540983607	0.111111111111111	0	0.072463768115942	0.04	0.140625	0.0434782608695652	0.103896103896104	0	0	0.0344827586206897	0.145161290322581	0.0298507462686567	0.0985915492957746	0.0757575757575758	0.0363636363636364	0.0533333333333333	0.226415094339623	0.115384615384615	0.0961538461538462	0.0923076923076923	0.0298507462686567	0.228070175438596	0.037037037037037	0.0684931506849315	0.0307692307692308	0.0638297872340425
ruziziensis_S1_3800816	0.0232558139534884	0	0	0	0	0	0	0	0	0	0	0.0652173913043478	0	0	0.0487804878048781	0	0.142857142857143	0	0.0666666666666667	0	0.0526315789473684	0	0.087719298245614	0	0	0	0	0.06	0	0.0454545454545455	0	0	0	0	0	0	0.244897959183673	0	0.024390243902439	0	0	0	0	0	0	0	0	0	0
ruziziensis_S1_3806496	0.372093023255814	0.352941176470588	0.377358490566038	0.0178571428571429	0.36734693877551	0.328571428571429	0.520833333333333	0.314814814814815	0.51063829787234	0.338709677419355	0.297872340425532	0.457627118644068	0.636363636363636	0.475409836065574	0.361702127659574	0.365384615384615	0.563380281690141	0.0425531914893617	0.604166666666667	0.428571428571429	0.415094339622642	0.536231884057971	0.591836734693878	0.61038961038961	0	0.434782608695652	0.362068965517241	0.320754716981132	0.5	0.44	0.412698412698413	0.0181818181818182	0.480769230769231	0.348837209302326	0.545454545454545	0.404255319148936	0.44	0.543478260869565	0.42	0.305555555555556	0.485714285714286	0.527777777777778	0.179487179487179	0.465116279069767	0.348837209302326	0.452380952380952	0.517241379310345	0.0192307692307692	0.525
ruziziensis_S1_3808036	0	0.0204081632653061	0	0.295454545454545	0	0.0851063829787234	0	0.0256410256410256	0.103448275862069	0	0.15	0.0769230769230769	0.027027027027027	0.0256410256410256	0.0294117647058824	0	0.037037037037037	0.285714285714286	0.0487804878048781	0.025	0.06	0	0.0227272727272727	0	0.24	0.0571428571428571	0.0555555555555556	0	0	0.08	0.0344827586206897	0.227272727272727	0	0.0212765957446809	0	0.0588235294117647	0.0263157894736842	0	0.03125	0.0714285714285714	0.0588235294117647	0.0882352941176471	0.138888888888889	0.258064516129032	0	0.0740740740740741	0.0263157894736842	0.4	0
ruziziensis_S1_3808053	0.225806451612903	0.0612244897959184	0.0487804878048781	0.295454545454545	0.0303030303030303	0.0851063829787234	0	0.102564102564103	0.344827586206897	0	0.15	0.0769230769230769	0.027027027027027	0.0512820512820513	0.0882352941176471	0.116279069767442	0.037037037037037	0.285714285714286	0.121951219512195	0.025	0.2	0	0.0454545454545455	0	0.24	0.171428571428571	0.0555555555555556	0.162162162162162	0.0588235294117647	0.12	0.0344827586206897	0.227272727272727	0.03125	0.127659574468085	0	0.0784313725490196	0.0526315789473684	0.0606060606060606	0.0625	0.392857142857143	0.0882352941176471	0.0882352941176471	0.166666666666667	0.290322580645161	0	0.148148148148148	0.0263157894736842	0.4	0.107142857142857
ruziziensis_S1_3819651	0.620689655172414	0.487179487179487	0.209302325581395	0.59375	0.4	0.263157894736842	0.321428571428571	0.763157894736842	0.431818181818182	0.521739130434783	0.326086956521739	0.448979591836735	0.142857142857143	0.30188679245283	0.5	0.44	0.254901960784314	0.738095238095238	0.176470588235294	0.274509803921569	0.486486486486487	0.25531914893617	0.52	0.375	0.676470588235294	0.552631578947368	0.294117647058824	0.615384615384615	0.525423728813559	0.389830508474576	0.185185185185185	0.638888888888889	0.326086956521739	0.625	0.288135593220339	0.444444444444444	0.388888888888889	0.372093023255814	0.175675675675676	0.575	0.433333333333333	0.538461538461538	0.588235294117647	0.333333333333333	0.608695652173913	0.352941176470588	0.478260869565217	0.705882352941177	0.230769230769231
ruziziensis_S1_3829889	0.473684210526316	0.0983606557377049	0.102040816326531	0.274509803921569	0.184210526315789	0.1	0.0769230769230769	0.38	0.3	0.25	0.19047619047619	0.217391304347826	0.0344827586206897	0.12	0.27027027027027	0.162162162162162	0.0384615384615385	0.295454545454545	0.32	0.0222222222222222	0.319148936170213	0.142857142857143	0.14	0.153846153846154	0.3	0.193548387096774	0.0882352941176471	0.244444444444444	0.0816326530612245	0.0526315789473684	0	0.194444444444444	0.189189189189189	0.16	0.0238095238095238	0.0714285714285714	0.214285714285714	0.09375	0.0833333333333333	0.382352941176471	0.228571428571429	0.0714285714285714	0.314285714285714	0.137931034482759	0.282051282051282	0.116666666666667	0.0545454545454545	0.478260869565217	0.232558139534884
ruziziensis_S1_3829925	0.0526315789473684	0.131147540983607	0.26530612244898	0.0588235294117647	0.0263157894736842	0.375	0.115384615384615	0.02	0.125	0.25	0.0476190476190476	0.0434782608695652	0.310344827586207	0.28	0.0810810810810811	0.243243243243243	0.192307692307692	0	0.16	0.355555555555556	0.0638297872340425	0.19047619047619	0.12	0.153846153846154	0.0333333333333333	0.225806451612903	0.147058823529412	0	0.224489795918367	0.263157894736842	0.297872340425532	0.166666666666667	0.27027027027027	0.04	0.0952380952380952	0.261904761904762	0.0714285714285714	0.03125	0.291666666666667	0.0588235294117647	0.114285714285714	0.142857142857143	0	0.0344827586206897	0	0.283333333333333	0.218181818181818	0.0434782608695652	0.0697674418604651
ruziziensis_S1_3830098	0	0.0545454545454545	0.354838709677419	0.0277777777777778	0.04	0.45	0.0769230769230769	0.0740740740740741	0.296296296296296	0.243243243243243	0	0.277777777777778	0.2	0.428571428571429	0.142857142857143	0.225806451612903	0.205882352941176	0.0857142857142857	0.208333333333333	0.365853658536585	0.0740740740740741	0.133333333333333	0.2	0.2	0	0.0740740740740741	0.216216216216216	0	0.292682926829268	0.290322580645161	0.166666666666667	0.166666666666667	0.269230769230769	0.173913043478261	0.176470588235294	0.371428571428571	0.148148148148148	0.19047619047619	0.136363636363636	0	0	0.111111111111111	0.1	0.0476190476190476	0.0833333333333333	0.241379310344828	0.16	0.0357142857142857	0.470588235294118
ruziziensis_S1_3831062	0.4	0.162790697674419	0.3	0.3	0.263157894736842	0.28	0	0.333333333333333	0.153846153846154	0	0.258064516129032	0.173913043478261	0.0526315789473684	0.15	0.2	0.0869565217391304	0.0476190476190476	0.384615384615385	0	0.0454545454545455	0.1	0.0740740740740741	0	0.0384615384615385	0.428571428571429	0.0588235294117647	0.0555555555555556	0.285714285714286	0.0476190476190476	0.0384615384615385	0	0.1875	0.333333333333333	0.392857142857143	0	0.269230769230769	0.25	0.117647058823529	0.35	0.458333333333333	0.166666666666667	0	0.272727272727273	0	0.241379310344828	0.157894736842105	0.107142857142857	0	0.0666666666666667
ruziziensis_S1_3831172	0	0.3	0.0263157894736842	0	0.1	0	0.238095238095238	0	0.125	0.1	0.15625	0.416666666666667	0.128205128205128	0.3125	0.0952380952380952	0.21875	0.113636363636364	0	0.358974358974359	0.244444444444444	0	0.125	0.0833333333333333	0.25	0.0769230769230769	0.41025641025641	0.30952380952381	0	0.206896551724138	0.24390243902439	0.214285714285714	0	0.357142857142857	0.0357142857142857	0.34375	0.0869565217391304	0	0.08	0.142857142857143	0	0.333333333333333	0.111111111111111	0	0.178571428571429	0	0.25	0.0697674418604651	0	0.125
ruziziensis_S1_3831219	0.333333333333333	0.34	0.236842105263158	0.634615384615385	0.433333333333333	0.222222222222222	0.0952380952380952	0.75	0.25	0.225	0.5	0.1875	0.153846153846154	0.208333333333333	0.380952380952381	0.34375	0.318181818181818	0.652173913043478	0.153846153846154	0.133333333333333	0.416666666666667	0.333333333333333	0.291666666666667	0.272727272727273	0.538461538461538	0.333333333333333	0.238095238095238	0.368421052631579	0.172413793103448	0.292682926829268	0.214285714285714	0.475	0.166666666666667	0.464285714285714	0.46875	0.217391304347826	0.1875	0.24	0.171428571428571	0.409090909090909	0.424242424242424	0.361111111111111	0.513513513513513	0.214285714285714	0.5	0.125	0.348837209302326	0.651162790697674	0.09375
ruziziensis_S1_3831329	0.36	0.260869565217391	0.185185185185185	0.538461538461538	0.333333333333333	0.3	0.21875	0.551724137931034	0.25	0.206896551724138	0.4	0.433333333333333	0.269230769230769	0.314285714285714	0.259259259259259	0.380952380952381	0.318181818181818	0.625	0.185185185185185	0.228571428571429	0.222222222222222	0.208333333333333	0.294117647058824	0.25	0.833333333333333	0.535714285714286	0.151515151515152	0.25	0.289473684210526	0.214285714285714	0.194444444444444	0.552631578947368	0.259259259259259	0.19047619047619	0.264705882352941	0.142857142857143	0.277777777777778	0.09375	0.166666666666667	0.103448275862069	0.538461538461538	0.44	0.65	0.115384615384615	0.388888888888889	0.172413793103448	0.27906976744186	0.478260869565217	0.269230769230769
ruziziensis_S1_3833454	0	0.0666666666666667	0.0540540540540541	0	0	0.16	0.145833333333333	0	0	0.0188679245283019	0.0285714285714286	0	0.0294117647058824	0	0	0	0.101694915254237	0	0.0540540540540541	0.181818181818182	0.0833333333333333	0.0930232558139535	0.0882352941176471	0.136363636363636	0	0	0.0930232558139535	0	0	0	0.175	0.0263157894736842	0	0	0	0.032258064516129	0.179487179487179	0.208333333333333	0.0476190476190476	0	0.0333333333333333	0	0	0.137931034482759	0	0.0689655172413793	0.116279069767442	0	0.115384615384615
ruziziensis_S1_3833465	0	0.0888888888888889	0.459459459459459	0.164179104477612	0.107142857142857	0.42	0.25	0.114285714285714	0.294117647058824	0.358490566037736	0.0285714285714286	0.26	0.411764705882353	0.26530612244898	0.0588235294117647	0.21875	0.169491525423729	0	0.135135135135135	0.4	0.208333333333333	0.27906976744186	0.352941176470588	0.0909090909090909	0	0.16	0.302325581395349	0	0.4	0.55	0.4	0.210526315789474	0.297297297297297	0.111111111111111	0.25531914893617	0.580645161290323	0.282051282051282	0.125	0.452380952380952	0.0666666666666667	0.166666666666667	0.212121212121212	0.0294117647058824	0.206896551724138	0.1875	0.448275862068966	0.255813953488372	0.0555555555555556	0.269230769230769
ruziziensis_S1_3833479	0.117647058823529	0.333333333333333	0.540540540540541	0.17910447761194	0.25	0.68	0.604166666666667	0.114285714285714	0.470588235294118	0.528301886792453	0.2	0.64	0.705882352941177	0.673469387755102	0.588235294117647	0.625	0.694915254237288	0	0.810810810810811	0.672727272727273	0.5	0.651162790697674	0.705882352941177	0.704545454545455	0.0285714285714286	0.54	0.790697674418605	0.263157894736842	0.485714285714286	0.75	0.675	0.236842105263158	0.675675675675676	0.166666666666667	0.702127659574468	0.645161290322581	0.743589743589744	0.5	0.642857142857143	0.133333333333333	0.533333333333333	0.575757575757576	0.0294117647058824	0.758620689655172	0.1875	0.689655172413793	0.465116279069767	0.111111111111111	0.653846153846154
ruziziensis_S1_3833481	0	0.177777777777778	0.027027027027027	0.0149253731343284	0.142857142857143	0.1	0.208333333333333	0	0.176470588235294	0.150943396226415	0.142857142857143	0.34	0.264705882352941	0.408163265306122	0.294117647058824	0.3125	0.322033898305085	0	0.378378378378378	0.0909090909090909	0.0416666666666667	0.27906976744186	0.0882352941176471	0.477272727272727	0.0285714285714286	0.38	0.395348837209302	0.105263157894737	0.0857142857142857	0.2	0.1	0	0.378378378378378	0.0555555555555556	0.446808510638298	0.032258064516129	0.179487179487179	0.166666666666667	0.0952380952380952	0.0666666666666667	0.333333333333333	0.363636363636364	0	0.413793103448276	0	0.172413793103448	0.0930232558139535	0.0555555555555556	0.230769230769231
ruziziensis_S1_3845196	0	0	0	0.02	0	0.0333333333333333	0	0	0	0	0.032258064516129	0	0	0	0	0.12	0	0.0689655172413793	0	0	0	0	0	0	0.107142857142857	0.0303030303030303	0.0882352941176471	0	0	0.0333333333333333	0	0.0857142857142857	0.0434782608695652	0	0	0	0	0	0	0.075	0.0384615384615385	0	0.03125	0.05	0	0	0	0	0
ruziziensis_S1_3845199	0.05	0.108108108108108	0.225806451612903	0.0408163265306122	0.0285714285714286	0.344827586206897	0.107142857142857	0	0.0869565217391304	0.0857142857142857	0	0.137931034482759	0.05	0.227272727272727	0.151515151515152	0.227272727272727	0.103448275862069	0	0.0833333333333333	0.142857142857143	0.025	0.228571428571429	0	0	0.0526315789473684	0.28125	0.227272727272727	0	0.133333333333333	0.310344827586207	0.130434782608696	0.0555555555555556	0.318181818181818	0	0.25	0.2	0.0606060606060606	0.103448275862069	0.166666666666667	0	0	0.0555555555555556	0	0.230769230769231	0	0.16	0.135135135135135	0.107142857142857	0.15
ruziziensis_S1_3845209	0.3	0.0540540540540541	0.161290322580645	0	0.285714285714286	0.0666666666666667	0.0357142857142857	0.348837209302326	0.217391304347826	0.171428571428571	0.032258064516129	0.0689655172413793	0	0.0681818181818182	0.151515151515152	0.04	0.0344827586206897	0	0.0833333333333333	0	0.3	0.142857142857143	0.173913043478261	0.162162162162162	0	0.151515151515152	0.0294117647058824	0.5	0.0666666666666667	0.0666666666666667	0	0	0	0.102564102564103	0	0.12	0.0909090909090909	0.103448275862069	0.1	0.225	0.153846153846154	0.277777777777778	0.1875	0.05	0.303030303030303	0.16	0.0540540540540541	0	0
ruziziensis_S1_3845225	0.025	0.0540540540540541	0.193548387096774	0	0	0.166666666666667	0.321428571428571	0	0.0434782608695652	0.142857142857143	0.0645161290322581	0.0689655172413793	0.4	0.0909090909090909	0	0.04	0.137931034482759	0	0	0.0714285714285714	0.1	0.2	0.173913043478261	0.0810810810810811	0	0	0.0882352941176471	0	0.2	0.166666666666667	0.130434782608696	0.0285714285714286	0.173913043478261	0.0256410256410256	0.138888888888889	0.12	0.151515151515152	0.0689655172413793	0.133333333333333	0	0.115384615384615	0.166666666666667	0	0.05	0	0.04	0.108108108108108	0	0.1
ruziziensis_S1_3845262	0.411764705882353	0.403225806451613	0.510204081632653	0.693548387096774	0.418604651162791	0.492063492063492	0.4	0.527272727272727	0.326923076923077	0.68	0.348484848484849	0.359375	0.24390243902439	0.316666666666667	0.711111111111111	0.441176470588235	0.380952380952381	0.4	0.434210526315789	0.404761904761905	0.317460317460317	0.543478260869565	0.439024390243902	0.476190476190476	0.4	0.490566037735849	0.55	0.454545454545455	0.58	0.465116279069767	0.379310344827586	0.435897435897436	0.565217391304348	0.575	0.291666666666667	0.519230769230769	0.485714285714286	0.3	0.41304347826087	0.434782608695652	0.368421052631579	0.361702127659574	0.4	0.269230769230769	0.543478260869565	0.541666666666667	0.571428571428571	0.568627450980392	0.457142857142857
ruziziensis_S1_3845272	0.215686274509804	0.0161290322580645	0.122448979591837	0	0.162790697674419	0.0476190476190476	0.0444444444444444	0.2	0.134615384615385	0.2	0.0606060606060606	0.109375	0	0.0333333333333333	0.288888888888889	0.0882352941176471	0.0714285714285714	0.025	0.105263157894737	0	0.19047619047619	0.130434782608696	0.0975609756097561	0.19047619047619	0	0.0754716981132075	0.125	0.25	0.04	0.0930232558139535	0.103448275862069	0	0.0434782608695652	0.25	0.0625	0.153846153846154	0.114285714285714	0.05	0.0652173913043478	0.260869565217391	0.087719298245614	0.0638297872340425	0.08	0.0769230769230769	0.260869565217391	0.0833333333333333	0.0714285714285714	0	0.142857142857143
ruziziensis_S1_3845273	0.0588235294117647	0.0806451612903226	0	0.161290322580645	0.0697674418604651	0.0317460317460317	0	0.0545454545454545	0.0769230769230769	0	0.181818181818182	0.0625	0.0487804878048781	0.05	0	0.0294117647058824	0.166666666666667	0.225	0.118421052631579	0	0.174603174603175	0	0	0	0.222222222222222	0.169811320754717	0	0.0454545454545455	0	0.116279069767442	0	0.205128205128205	0.0217391304347826	0	0	0.0192307692307692	0.2	0	0.0652173913043478	0.0652173913043478	0.175438596491228	0.0851063829787234	0.2	0.115384615384615	0	0	0.0238095238095238	0.176470588235294	0.0857142857142857
ruziziensis_S1_3845292	0.0196078431372549	0.0806451612903226	0.26530612244898	0.0483870967741935	0	0.26984126984127	0.222222222222222	0.0363636363636364	0.0769230769230769	0.22	0.0454545454545455	0.109375	0.0487804878048781	0.166666666666667	0.111111111111111	0.117647058823529	0.119047619047619	0.025	0.171052631578947	0.285714285714286	0.0634920634920635	0.239130434782609	0.195121951219512	0.0714285714285714	0	0.0943396226415094	0.2	0.0227272727272727	0.36	0.255813953488372	0.0344827586206897	0	0.282608695652174	0.05	0.0833333333333333	0.173076923076923	0.228571428571429	0.125	0.108695652173913	0	0.0701754385964912	0.0851063829787234	0	0	0.0217391304347826	0.208333333333333	0.214285714285714	0	0.285714285714286
ruziziensis_S1_3845306	0.274509803921569	0.209677419354839	0.26530612244898	0	0.325581395348837	0.158730158730159	0.0444444444444444	0.272727272727273	0.153846153846154	0.08	0.0757575757575758	0.140625	0.024390243902439	0.0666666666666667	0.155555555555556	0.176470588235294	0.0714285714285714	0.05	0.118421052631579	0.0952380952380952	0.158730158730159	0.130434782608696	0.414634146341463	0.0476190476190476	0	0.169811320754717	0.1	0.159090909090909	0.3	0.116279069767442	0.241379310344828	0	0.0434782608695652	0.075	0.208333333333333	0.211538461538462	0.0285714285714286	0.325	0.108695652173913	0.173913043478261	0.192982456140351	0.170212765957447	0.08	0.115384615384615	0.217391304347826	0.0416666666666667	0.166666666666667	0.0196078431372549	0.0857142857142857
ruziziensis_S1_3845479	0.0882352941176471	0	0.032258064516129	0	0.0416666666666667	0	0.03125	0	0.0303030303030303	0	0	0.0888888888888889	0	0	0.161290322580645	0	0	0	0.032258064516129	0	0.027027027027027	0.0294117647058824	0.0697674418604651	0.0789473684210526	0	0.0285714285714286	0	0.135135135135135	0	0.025	0	0	0.037037037037037	0	0	0	0	0.0333333333333333	0.0731707317073171	0.0526315789473684	0	0	0.025	0	0.0645161290322581	0	0	0	0
ruziziensis_S1_3845503	0.323529411764706	0.102040816326531	0.0645161290322581	0.285714285714286	0.25	0.171428571428571	0	0.323529411764706	0.0303030303030303	0.183673469387755	0.264705882352941	0.133333333333333	0.04	0.0833333333333333	0.290322580645161	0.15625	0.2	0.225806451612903	0.0645161290322581	0.075	0.216216216216216	0	0.0232558139534884	0.0789473684210526	0.409090909090909	0	0.0714285714285714	0.27027027027027	0.03125	0.05	0	0.256410256410256	0.0740740740740741	0.0625	0	0.0714285714285714	0.212121212121212	0.0666666666666667	0.121951219512195	0.394736842105263	0.25	0.0769230769230769	0.175	0.0967741935483871	0.354838709677419	0.027027027027027	0.0476190476190476	0.2	0.12
ruziziensis_S1_3845524	0.0882352941176471	0.0816326530612245	0.225806451612903	0.0238095238095238	0.0833333333333333	0.142857142857143	0.25	0	0.303030303030303	0.244897959183673	0.0588235294117647	0.111111111111111	0.36	0.0555555555555556	0.161290322580645	0	0.15	0	0.032258064516129	0.075	0.108108108108108	0.176470588235294	0.13953488372093	0.157894736842105	0	0.0285714285714286	0	0.189189189189189	0.09375	0.1	0.131578947368421	0.0256410256410256	0.148148148148148	0.09375	0.157894736842105	0.0714285714285714	0.151515151515152	0.1	0.24390243902439	0.131578947368421	0.0416666666666667	0.0384615384615385	0.05	0.0967741935483871	0.0645161290322581	0.162162162162162	0.19047619047619	0	0.2
ruziziensis_S1_3860033	0.259259259259259	0	0.216216216216216	0	0.142857142857143	0.166666666666667	0.0333333333333333	0.183673469387755	0.05	0.0408163265306122	0	0.1	0	0	0.258064516129032	0.1	0.0277777777777778	0	0	0	0.2	0.0588235294117647	0.0625	0	0	0.153846153846154	0.0476190476190476	0.25	0.1	0.153846153846154	0.037037037037037	0	0.166666666666667	0.224489795918367	0	0.148148148148148	0.0303030303030303	0	0.114285714285714	0.277777777777778	0.0344827586206897	0.0833333333333333	0.0645161290322581	0.08	0.3	0.0810810810810811	0.111111111111111	0.0666666666666667	0.0606060606060606
ruziziensis_S1_3871307	0.612903225806452	0.23728813559322	0.28	0	0.2	0.0754716981132075	0.105263157894737	0.388888888888889	0.264705882352941	0.160714285714286	0.0697674418604651	0.297872340425532	0.025	0.185185185185185	0.178571428571429	0.217391304347826	0	0.0625	0.210526315789474	0.0555555555555556	0.306122448979592	0.138888888888889	0.428571428571429	0.151515151515152	0	0.321428571428571	0.0434782608695652	0.4	0.463414634146341	0.130434782608696	0.179487179487179	0	0.192307692307692	0.3	0.135135135135135	0.256410256410256	0.236842105263158	0.391304347826087	0.116279069767442	0.153846153846154	0.178571428571429	0.212121212121212	0.0357142857142857	0.242424242424242	0.487179487179487	0.181818181818182	0.277777777777778	0.111111111111111	0.0384615384615385
ruziziensis_S1_3873736	0.236842105263158	0.0943396226415094	0.06	0.153846153846154	0.307692307692308	0.111111111111111	0	0.30188679245283	0.26530612244898	0.176470588235294	0.24390243902439	0.178571428571429	0.0645161290322581	0.0789473684210526	0.243243243243243	0.166666666666667	0.151515151515152	0.225806451612903	0.25	0	0.19672131147541	0.117647058823529	0.205128205128205	0.172413793103448	0.111111111111111	0.15	0.0810810810810811	0.159090909090909	0.08	0.1	0	0.05	0.0833333333333333	0.136363636363636	0.0789473684210526	0.0892857142857143	0.151515151515152	0.214285714285714	0.0571428571428571	0.333333333333333	0.148148148148148	0.0882352941176471	0.25531914893617	0.105263157894737	0.133333333333333	0.08	0.0943396226415094	0.238095238095238	0.15
ruziziensis_S1_3876086	0.272727272727273	0	0.0212765957446809	0.183908045977011	0.19047619047619	0.1875	0.0363636363636364	0.196969696969697	0.235294117647059	0.0434782608695652	0.181818181818182	0.136986301369863	0.0526315789473684	0.0535714285714286	0.276595744680851	0.153846153846154	0.219512195121951	0.36734693877551	0.19047619047619	0.0212765957446809	0.191176470588235	0.152542372881356	0.178571428571429	0.0392156862745098	0.239130434782609	0.115384615384615	0.136363636363636	0.425925925925926	0.0576923076923077	0.166666666666667	0.0169491525423729	0.192307692307692	0.108108108108108	0.216666666666667	0.0185185185185185	0.129032258064516	0.272727272727273	0.166666666666667	0.08	0.434782608695652	0.23728813559322	0.127272727272727	0.363636363636364	0.238095238095238	0.39622641509434	0.0681818181818182	0.0694444444444444	0.196428571428571	0.12
ruziziensis_S1_3890382	0.423076923076923	0.08	0.230769230769231	0.393939393939394	0.208333333333333	0.225	0.30952380952381	0.333333333333333	0.26	0.310344827586207	0.222222222222222	0.178571428571429	0.535714285714286	0.125	0.4	0.0232558139534884	0.375	0.288888888888889	0.0666666666666667	0.134615384615385	0.333333333333333	0.147058823529412	0.179487179487179	0.129032258064516	0.181818181818182	0	0.216216216216216	0.324324324324324	0.111111111111111	0.216216216216216	0.0882352941176471	0.351351351351351	0.03125	0.321428571428571	0.195652173913043	0.09375	0.1875	0.181818181818182	0.341463414634146	0.5	0.128205128205128	0.216216216216216	0.3125	0.219512195121951	0.333333333333333	0.323529411764706	0.175	0.205882352941176	0.3125
ruziziensis_S1_3890398	0	0.02	0	0	0.0416666666666667	0	0	0	0.04	0	0	0	0	0	0.05	0.13953488372093	0.0625	0	0.0333333333333333	0	0	0	0	0	0	0	0	0.027027027027027	0	0.0540540540540541	0	0.0540540540540541	0	0	0	0	0.09375	0	0.0731707317073171	0	0	0	0	0	0	0	0	0	0.03125
ruziziensis_S1_3890422	0.423076923076923	0.04	0.0769230769230769	0.303030303030303	0.166666666666667	0.1	0	0.333333333333333	0.08	0.172413793103448	0.222222222222222	0.107142857142857	0.0357142857142857	0.0625	0.4	0.0232558139534884	0.03125	0.266666666666667	0	0.0384615384615385	0.25	0	0.0256410256410256	0.0645161290322581	0.181818181818182	0	0.162162162162162	0.324324324324324	0	0.0540540540540541	0	0.351351351351351	0	0.214285714285714	0	0.09375	0.125	0.0303030303030303	0.146341463414634	0.4	0.0512820512820513	0.135135135135135	0.28125	0.170731707317073	0.333333333333333	0.0588235294117647	0	0.205882352941176	0
ruziziensis_S1_3906545	0.325581395348837	0.0892857142857143	0.0666666666666667	0.0943396226415094	0.0606060606060606	0.15625	0	0.1875	0.25	0.128571428571429	0.130434782608696	0.163265306122449	0	0.0425531914893617	0.239130434782609	0.111111111111111	0.147058823529412	0.173076923076923	0.290322580645161	0.0178571428571429	0.216216216216216	0.153846153846154	0.191489361702128	0.0612244897959184	0.25	0.163265306122449	0.0888888888888889	0.365384615384615	0	0.0967741935483871	0.025	0.25	0.0769230769230769	0.219512195121951	0.0196078431372549	0.171428571428571	0.225	0.0571428571428571	0.0925925925925926	0.212765957446809	0.147058823529412	0.0975609756097561	0.117647058823529	0.2	0.210526315789474	0.0769230769230769	0.0434782608695652	0.195652173913043	0.117647058823529
ruziziensis_S1_3912049	0.0256410256410256	0.145833333333333	0.108695652173913	0.0410958904109589	0.0204081632653061	0.0606060606060606	0.194029850746269	0.0149253731343284	0.194444444444444	0.037037037037037	0.0769230769230769	0.0232558139534884	0.366666666666667	0.06	0	0.05	0.170731707317073	0.0178571428571429	0.0869565217391304	0.0952380952380952	0.0625	0.159090909090909	0.169491525423729	0.0333333333333333	0	0	0.108695652173913	0.0196078431372549	0.14	0.140350877192982	0.0625	0.0571428571428571	0	0.0181818181818182	0.2	0.116279069767442	0.117647058823529	0.128205128205128	0.146341463414634	0.0909090909090909	0.0588235294117647	0	0.0238095238095238	0.291666666666667	0	0.131147540983607	0.0731707317073171	0	0.333333333333333
ruziziensis_S1_3912056	0	0.125	0.0652173913043478	0.0136986301369863	0.102040816326531	0.151515151515152	0.17910447761194	0	0.0277777777777778	0.0555555555555556	0.0769230769230769	0.232558139534884	0.133333333333333	0.3	0	0.175	0.0731707317073171	0	0.130434782608696	0.0952380952380952	0.015625	0.136363636363636	0.0677966101694915	0.166666666666667	0.025	0.3125	0.347826086956522	0	0.02	0.140350877192982	0.21875	0	0.333333333333333	0.0181818181818182	0.26	0.0697674418604651	0	0.102564102564103	0.0975609756097561	0.0227272727272727	0.147058823529412	0.219512195121951	0	0.166666666666667	0	0.19672131147541	0.121951219512195	0	0.0833333333333333
ruziziensis_S1_3912064	0.358974358974359	0.0625	0.0652173913043478	0.232876712328767	0.102040816326531	0.0303030303030303	0.0447761194029851	0.194029850746269	0.222222222222222	0.148148148148148	0.205128205128205	0.162790697674419	0	0.04	0.219512195121951	0.175	0.170731707317073	0.267857142857143	0.260869565217391	0.0476190476190476	0.171875	0.136363636363636	0.0508474576271186	0.133333333333333	0.325	0.125	0.0869565217391304	0.274509803921569	0.06	0.228070175438596	0	0.114285714285714	0.185185185185185	0.127272727272727	0.04	0.0930232558139535	0.264705882352941	0.0769230769230769	0.146341463414634	0.227272727272727	0.294117647058824	0.195121951219512	0.30952380952381	0.0833333333333333	0.264705882352941	0.0819672131147541	0.024390243902439	0.269230769230769	0.145833333333333
ruziziensis_S1_3912072	0.358974358974359	0.0625	0.0652173913043478	0.232876712328767	0.102040816326531	0.0303030303030303	0.0447761194029851	0.196969696969697	0.228571428571429	0.148148148148148	0.210526315789474	0.166666666666667	0	0.04	0.219512195121951	0.179487179487179	0.170731707317073	0.272727272727273	0.260869565217391	0.0476190476190476	0.171875	0.13953488372093	0.0508474576271186	0.133333333333333	0.333333333333333	0.129032258064516	0.0869565217391304	0.28	0.08	0.228070175438596	0	0.114285714285714	0.185185185185185	0.134615384615385	0.04	0.0930232558139535	0.264705882352941	0.0769230769230769	0.146341463414634	0.232558139534884	0.294117647058824	0.2	0.30952380952381	0.111111111111111	0.264705882352941	0.0847457627118644	0.024390243902439	0.269230769230769	0.145833333333333
ruziziensis_S1_3912087	0.230769230769231	0.0208333333333333	0.0869565217391304	0.178082191780822	0.285714285714286	0.121212121212121	0	0.194029850746269	0.0555555555555556	0.12962962962963	0.230769230769231	0.0697674418604651	0.1	0.06	0.146341463414634	0.075	0.024390243902439	0.232142857142857	0.0434782608695652	0.0476190476190476	0.203125	0.0227272727272727	0.0169491525423729	0.0666666666666667	0.125	0.0625	0.0217391304347826	0.215686274509804	0	0.0175438596491228	0	0.457142857142857	0.0740740740740741	0.272727272727273	0	0.0930232558139535	0.205882352941176	0.102564102564103	0.0975609756097561	0.204545454545455	0.117647058823529	0.0975609756097561	0.166666666666667	0.0833333333333333	0.147058823529412	0.0983606557377049	0	0.307692307692308	0.0416666666666667
ruziziensis_S1_3912099	0.307692307692308	0.0625	0.0638297872340425	0.232876712328767	0.102040816326531	0.0294117647058824	0.0294117647058824	0.194029850746269	0.138888888888889	0.148148148148148	0.2	0.0454545454545455	0	0.04	0.119047619047619	0.125	0.0232558139534884	0.267857142857143	0.217391304347826	0.0465116279069767	0.171875	0.136363636363636	0.05	0.133333333333333	0.325	0.0857142857142857	0.0816326530612245	0.196078431372549	0.0588235294117647	0.186440677966102	0	0.114285714285714	0.178571428571429	0.127272727272727	0.04	0.0465116279069767	0.117647058823529	0.05	0.0238095238095238	0.204545454545455	0.228571428571429	0.0952380952380952	0.238095238095238	0.0833333333333333	0.264705882352941	0.0483870967741935	0.024390243902439	0.230769230769231	0.102040816326531
ruziziensis_S1_3913337	0.294117647058824	0.0833333333333333	0	0.166666666666667	0.19047619047619	0.136363636363636	0.0571428571428571	0.352941176470588	0.333333333333333	0.0666666666666667	0.291666666666667	0.238095238095238	0	0	0.222222222222222	0.142857142857143	0.0454545454545455	0.185185185185185	0.266666666666667	0.0384615384615385	0.291666666666667	0.0769230769230769	0.193548387096774	0.1	0.259259259259259	0.166666666666667	0.0416666666666667	0.230769230769231	0.105263157894737	0.206896551724138	0	0.275862068965517	0.117647058823529	0.291666666666667	0	0.0714285714285714	0.291666666666667	0.105263157894737	0.05	0.4	0.0833333333333333	0.111111111111111	0.238095238095238	0.210526315789474	0.16	0.102564102564103	0.0967741935483871	0.0588235294117647	0.166666666666667
ruziziensis_S1_3913359	0.352941176470588	0.416666666666667	0.318181818181818	0.633333333333333	0.238095238095238	0.0909090909090909	0.485714285714286	0.323529411764706	0.388888888888889	0.433333333333333	0.583333333333333	0.142857142857143	0.611111111111111	0.473684210526316	0.111111111111111	0.142857142857143	0.409090909090909	0.481481481481481	0.333333333333333	0.307692307692308	0.416666666666667	0.346153846153846	0.225806451612903	0.233333333333333	0.481481481481481	0.222222222222222	0.291666666666667	0.346153846153846	0.421052631578947	0.310344827586207	0.333333333333333	0.413793103448276	0.529411764705882	0.291666666666667	0.454545454545455	0.214285714285714	0.125	0.526315789473684	0.35	0.36	0.583333333333333	0.407407407407407	0.476190476190476	0.368421052631579	0.32	0.41025641025641	0.709677419354839	0.647058823529412	0.166666666666667
ruziziensis_S1_3960369	0	0.0975609756097561	0.131578947368421	0.0571428571428571	0	0	0.483870967741935	0	0.16	0.142857142857143	0.125	0	0.428571428571429	0.136363636363636	0	0	0.157894736842105	0.037037037037037	0.166666666666667	0.212121212121212	0.0416666666666667	0.1	0.0857142857142857	0.0526315789473684	0.04	0	0.0476190476190476	0	0.4	0.125	0.185185185185185	0	0	0.0526315789473684	0.315789473684211	0.04	0.0909090909090909	0.321428571428571	0.233333333333333	0.05	0.0952380952380952	0.0625	0.08	0.363636363636364	0	0.137931034482759	0.257142857142857	0	0.185185185185185
ruziziensis_S1_3960374	0.230769230769231	0.414634146341463	0.184210526315789	0.628571428571429	0.323529411764706	0.44	0.32258064516129	0.451612903225806	0.28	0.342857142857143	0.5625	0.2	0.142857142857143	0.318181818181818	0.392857142857143	0.35	0.473684210526316	0.703703703703704	0.333333333333333	0.454545454545455	0.291666666666667	0.25	0.257142857142857	0.421052631578947	0.72	0.5	0.19047619047619	0.571428571428571	0.2	0.3125	0.296296296296296	0.6	0.4375	0.157894736842105	0.421052631578947	0.24	0.272727272727273	0.357142857142857	0.266666666666667	0.4	0.571428571428571	0.5	0.68	0.272727272727273	0.521739130434783	0.344827586206897	0.542857142857143	0.733333333333333	0.259259259259259
ruziziensis_S1_3973936	0.590909090909091	0	0.136363636363636	0.285714285714286	0.294117647058824	0.227272727272727	0	0.36	0.25	0.310344827586207	0.590909090909091	0.24	0.0588235294117647	0.206896551724138	0.529411764705882	0.037037037037037	0.157894736842105	0.384615384615385	0.0588235294117647	0.0357142857142857	0.277777777777778	0	0.2	0.107142857142857	0.55	0.129032258064516	0.0833333333333333	0.5	0.1	0.0384615384615385	0.037037037037037	0.428571428571429	0.176470588235294	0.230769230769231	0	0.210526315789474	0.294117647058824	0.238095238095238	0.178571428571429	0.583333333333333	0.172413793103448	0.173913043478261	0.260869565217391	0.222222222222222	0.5	0.206896551724138	0.037037037037037	0.448275862068966	0.157894736842105
ruziziensis_S1_3973949	0.0454545454545455	0.153846153846154	0.181818181818182	0	0	0.136363636363636	0.205128205128205	0	0.166666666666667	0.0689655172413793	0	0.04	0.411764705882353	0.0344827586206897	0	0.0740740740740741	0.210526315789474	0.0384615384615385	0	0.142857142857143	0.222222222222222	0.304347826086957	0.25	0	0	0	0.125	0	0.05	0.230769230769231	0.148148148148148	0.0952380952380952	0.0588235294117647	0.230769230769231	0.217391304347826	0.105263157894737	0.117647058823529	0.285714285714286	0.107142857142857	0.0833333333333333	0.0344827586206897	0.0434782608695652	0	0.166666666666667	0	0.206896551724138	0.185185185185185	0	0.210526315789474
ruziziensis_S1_3975532	0	0.162162162162162	0	0.0277777777777778	0.0285714285714286	0.08	0.106060606060606	0	0.0615384615384615	0.0169491525423729	0.0392156862745098	0.22	0.176470588235294	0.351851851851852	0	0.195121951219512	0.115384615384615	0	0.193548387096774	0.288888888888889	0.0377358490566038	0.277777777777778	0.03125	0.26	0.0588235294117647	0.275	0.162790697674419	0	0.027027027027027	0.191489361702128	0.229166666666667	0	0.266666666666667	0.0571428571428571	0.384615384615385	0.0740740740740741	0.0895522388059701	0.0256410256410256	0.1	0	0.153846153846154	0.145161290322581	0	0.25	0	0.28	0.0512820512820513	0.0175438596491228	0.0909090909090909
ruziziensis_S1_3975536	0.7	0.492307692307692	0.307692307692308	NA	NA	0.444444444444444	0.476923076923077	NA	0.388888888888889	0.5	NA	0.7	0.40625	0.647058823529412	0.470588235294118	0.576923076923077	0.454545454545455	0.818181818181818	0.5	0.666666666666667	NA	0.612903225806452	0.222222222222222	0.636363636363636	NA	0.8	0.444444444444444	NA	0.375	0.62962962962963	0.565217391304348	NA	0.703703703703704	0.545454545454545	0.705882352941177	0.5	0.214285714285714	0.32	NA	NA	0.727272727272727	0.386363636363636	NA	0.5	0.571428571428571	0.674418604651163	0.5	NA	0.260869565217391
ruziziensis_S1_3975541	0.326086956521739	0.10958904109589	0.176470588235294	0.25	0.545454545454545	0.375	0.0151515151515152	0.302325581395349	0.3	0.211538461538462	0.32258064516129	0.161290322580645	0.0384615384615385	0.173913043478261	0.25	0.179487179487179	0.208333333333333	0.291666666666667	0.0645161290322581	0.0294117647058824	0.266666666666667	0.12	0.0645161290322581	0.0625	0.363636363636364	0.205128205128205	0.128205128205128	0.355555555555556	0.135135135135135	0.212765957446809	0.0212765957446809	0.4	0.0434782608695652	0.285714285714286	0.0192307692307692	0.208333333333333	0.2	0.125	0.166666666666667	0.3125	0.0384615384615385	0.129032258064516	0.333333333333333	0.25	0.1875	0.0851063829787234	0.0526315789473684	0.458333333333333	0.125
ruziziensis_S1_3975544	0.184210526315789	0.0151515151515152	0.0344827586206897	0.189655172413793	0.4	0.175	0	0.254545454545455	0.254545454545455	0.145833333333333	0.25	0.0930232558139535	0.0303030303030303	0.142857142857143	0.282608695652174	0.0588235294117647	0.133333333333333	0.326086956521739	0	0.0454545454545455	0.214285714285714	0.0606060606060606	0.0217391304347826	0.102040816326531	0.25	0.03125	0.105263157894737	0.204081632653061	0	0	0.0212765957446809	0.272727272727273	0.0689655172413793	0.241379310344828	0	0.244444444444444	0.155172413793103	0.111111111111111	0.222222222222222	0.266666666666667	0.125	0	0.276595744680851	0.115384615384615	0.305555555555556	0.0652173913043478	0.027027027027027	0.255813953488372	0.0344827586206897
ruziziensis_S1_3975545	0.184210526315789	0.0151515151515152	0.0344827586206897	0.189655172413793	0.4	0.175	0	0.254545454545455	0.254545454545455	0.145833333333333	0.25	0.0909090909090909	0.0303030303030303	0.142857142857143	0.282608695652174	0.0588235294117647	0.0952380952380952	0.326086956521739	0	0.0454545454545455	0.214285714285714	0.0606060606060606	0.0333333333333333	0.102040816326531	0.25	0.03125	0.105263157894737	0.2	0	0	0.0212765957446809	0.272727272727273	0.0689655172413793	0.241379310344828	0	0.244444444444444	0.15	0.111111111111111	0.155555555555556	0.266666666666667	0.125	0	0.276595744680851	0.115384615384615	0.305555555555556	0.0652173913043478	0.027027027027027	0.255813953488372	0.0344827586206897
ruziziensis_S1_3975548	0.184210526315789	0.0151515151515152	0.0344827586206897	0.189655172413793	0.4	0.175	0	0.254545454545455	0.254545454545455	0.145833333333333	0.25	0.113636363636364	0.0303030303030303	0.142857142857143	0.282608695652174	0.0588235294117647	0.19047619047619	0.326086956521739	0.0689655172413793	0.0454545454545455	0.214285714285714	0.0606060606060606	0.0833333333333333	0.102040816326531	0.25	0.03125	0.105263157894737	0.22	0	0	0.0212765957446809	0.272727272727273	0.0689655172413793	0.241379310344828	0	0.244444444444444	0.183333333333333	0.111111111111111	0.266666666666667	0.266666666666667	0.125	0	0.276595744680851	0.115384615384615	0.305555555555556	0.0652173913043478	0.027027027027027	0.255813953488372	0.0344827586206897
ruziziensis_S1_3975674	0.142857142857143	0.272727272727273	0.260869565217391	0.575757575757576	0.392857142857143	0.111111111111111	0.236842105263158	0.307692307692308	0.137931034482759	0.16	0.526315789473684	0.238095238095238	0.172413793103448	0.153846153846154	0.25	0.230769230769231	0.260869565217391	0.714285714285714	0.227272727272727	0.151515151515152	0.375	0.115384615384615	0.25	0.315789473684211	0.5625	0.272727272727273	0.162162162162162	0.266666666666667	0.347826086956522	0.208333333333333	0.285714285714286	0.818181818181818	0.318181818181818	0.1875	0.238095238095238	0.172413793103448	0.037037037037037	0.185185185185185	0.121212121212121	0.166666666666667	0.451612903225806	0.2	0.53125	0.12	0.434782608695652	0.19047619047619	0.454545454545455	0.611111111111111	0.125
ruziziensis_S1_3981270	0.0526315789473684	0.183673469387755	0.432432432432432	0.0862068965517241	0.166666666666667	0.465116279069767	0.516666666666667	0.037037037037037	0.125	0.441860465116279	0.25	0.375	0.341463414634146	0.6	0.233333333333333	0.359375	0.459459459459459	0	0.475	0.611111111111111	0.09375	0.444444444444444	0.219512195121951	0.448979591836735	0.0666666666666667	0.525	0.615384615384615	0.121212121212121	0.415094339622642	0.5	0.551020408163265	0.0357142857142857	0.611111111111111	0.03125	0.282608695652174	0.285714285714286	0.418604651162791	0.166666666666667	0.473684210526316	0	0.302325581395349	0.375	0.0487804878048781	0.476190476190476	0.125	0.428571428571429	0.402985074626866	0.0333333333333333	0.386363636363636
ruziziensis_S1_3983707	0.434782608695652	0.357142857142857	0.178571428571429	0	0.388888888888889	0.162790697674419	0	0.545454545454545	0.181818181818182	0.161290322580645	0.0952380952380952	0.133333333333333	0	0.214285714285714	0.393939393939394	0.307692307692308	0.0526315789473684	0	0.125	0.179487179487179	0.275862068965517	0.128205128205128	0.551724137931034	0.0857142857142857	0	0.238095238095238	0.115384615384615	0.36	0.413793103448276	0.103448275862069	0.128205128205128	0	0.09375	0.473684210526316	0.162162162162162	0.173913043478261	0.37037037037037	0.193548387096774	0.0512820512820513	0.258064516129032	0.12	0.352941176470588	0.153846153846154	0.137931034482759	0.52	0.130434782608696	0.25	0.181818181818182	0.0606060606060606
ruziziensis_S1_3983718	0	0.238095238095238	0.357142857142857	0.133333333333333	0.222222222222222	0.534883720930233	0.571428571428571	0.0303030303030303	0.272727272727273	0.483870967741935	0.142857142857143	0.7	0.692307692307692	0.571428571428571	0.272727272727273	0.538461538461538	0.368421052631579	0.0666666666666667	0.5	0.41025641025641	0.103448275862069	0.692307692307692	0.172413793103448	0.6	0.0714285714285714	0.714285714285714	0.5	0.08	0.344827586206897	0.655172413793103	0.512820512820513	0.25	0.65625	0	0.513513513513513	0.369565217391304	0.148148148148148	0.258064516129032	0.41025641025641	0.290322580645161	0.52	0.470588235294118	0.0769230769230769	0.413793103448276	0.08	0.565217391304348	0.428571428571429	0	0.545454545454545
ruziziensis_S1_4013414	0.272727272727273	0.0540540540540541	0.166666666666667	0.270833333333333	0.296296296296296	0.0975609756097561	0.0606060606060606	0.189189189189189	0	0.105263157894737	0.138888888888889	0.121212121212121	0	0.0303030303030303	0.361111111111111	0.0666666666666667	0.146341463414634	0.264705882352941	0.181818181818182	0.0217391304347826	0.413793103448276	0.133333333333333	0.115384615384615	0.189189189189189	0.296296296296296	0.0540540540540541	0.09375	0.5	0.12	0.137931034482759	0	0.241379310344828	0.227272727272727	0.142857142857143	0.0571428571428571	0.171428571428571	0.28	0.05	0.0555555555555556	0.142857142857143	0.225806451612903	0.229166666666667	0.216216216216216	0.0714285714285714	0.159090909090909	0.129032258064516	0.075	0.325	0.137931034482759
ruziziensis_S1_4013428	0.272727272727273	0.0540540540540541	0.166666666666667	0.270833333333333	0.296296296296296	0.0975609756097561	0.0303030303030303	0.189189189189189	0	0.105263157894737	0.138888888888889	0.121212121212121	0	0.0303030303030303	0.305555555555556	0.0666666666666667	0.0975609756097561	0.264705882352941	0.181818181818182	0.0217391304347826	0.413793103448276	0.133333333333333	0.0769230769230769	0.189189189189189	0.296296296296296	0.0540540540540541	0.09375	0.5	0.12	0.137931034482759	0	0.241379310344828	0.227272727272727	0.142857142857143	0.0571428571428571	0.171428571428571	0.24	0.05	0.0555555555555556	0.142857142857143	0.225806451612903	0.229166666666667	0.216216216216216	0.0714285714285714	0.159090909090909	0.129032258064516	0.075	0.325	0.137931034482759
ruziziensis_S1_4020805	0	0.0277777777777778	0.0238095238095238	0	0	0.107692307692308	0.106382978723404	0	0.0208333333333333	0.0227272727272727	0	0	0.128205128205128	0	0	0	0.0714285714285714	0	0.0625	0.163265306122449	0	0.0517241379310345	0.0357142857142857	0.06	0	0	0	0	0	0	0.0444444444444444	0.0212765957446809	0	0.0238095238095238	0	0.0892857142857143	0.0851063829787234	0.119047619047619	0.0425531914893617	0	0	0	0	0.03125	0	0	0.115384615384615	0	0.0666666666666667
ruziziensis_S1_4020845	0.294117647058824	0.0555555555555556	0.0476190476190476	0.147058823529412	0.209302325581395	0.0615384615384615	0.0212765957446809	0.25	0.104166666666667	0.0909090909090909	0.232142857142857	0.119047619047619	0.0256410256410256	0.0512820512820513	0.186046511627907	0.214285714285714	0.0892857142857143	0.302325581395349	0.166666666666667	0.0204081632653061	0.184210526315789	0.103448275862069	0.107142857142857	0.08	0.166666666666667	0.227272727272727	0.0425531914893617	0.293103448275862	0.142857142857143	0.0769230769230769	0.0222222222222222	0.127659574468085	0.127659574468085	0.261904761904762	0.02	0.107142857142857	0.170212765957447	0	0.0851063829787234	0.236842105263158	0.261904761904762	0.170212765957447	0.170212765957447	0.1875	0.255813953488372	0.121951219512195	0.0769230769230769	0.142857142857143	0.133333333333333
ruziziensis_S1_4020849	0.0588235294117647	0.222222222222222	0.333333333333333	0.0147058823529412	0.0697674418604651	0.415384615384615	0.48936170212766	0	0.270833333333333	0.227272727272727	0.160714285714286	0.380952380952381	0.615384615384615	0.333333333333333	0.0930232558139535	0.178571428571429	0.553571428571429	0	0.416666666666667	0.489795918367347	0.131578947368421	0.396551724137931	0.232142857142857	0.38	0	0.227272727272727	0.170212765957447	0.0517241379310345	0.204081632653061	0.230769230769231	0.377777777777778	0.0212765957446809	0.191489361702128	0.0952380952380952	0.58	0.160714285714286	0.340425531914894	0.428571428571429	0.191489361702128	0.0789473684210526	0.238095238095238	0.148936170212766	0	0.5	0	0.268292682926829	0.307692307692308	0	0.4
ruziziensis_S1_4021366	0.333333333333333	0.230769230769231	0.361111111111111	0	0.28	0.136363636363636	0.146341463414634	0.238095238095238	0.148936170212766	0.15	0.0476190476190476	0.0909090909090909	0.0571428571428571	0.0769230769230769	0.454545454545455	0.25	0.05	0.171428571428571	0.0769230769230769	0.171875	0.44	0.159090909090909	0.431818181818182	0.148936170212766	0	0.125	0.0980392156862745	0.454545454545455	0.277777777777778	0.130434782608696	0.217391304347826	0	0.121951219512195	0.390243902439024	0.163636363636364	0.1875	0.137931034482759	0.183673469387755	0.153846153846154	0.384615384615385	0.195652173913043	0.260869565217391	0.0833333333333333	0.216216216216216	0.344827586206897	0.0697674418604651	0.130434782608696	0	0.216216216216216
ruziziensis_S1_4021378	0	0.0307692307692308	0.0555555555555556	0.0408163265306122	0	0.0454545454545455	0.0975609756097561	0	0.148936170212766	0.125	0.0714285714285714	0.0545454545454545	0.2	0.0769230769230769	0	0	0.15	0	0.0256410256410256	0.078125	0.08	0.136363636363636	0.113636363636364	0	0	0	0.0980392156862745	0	0.0925925925925926	0.130434782608696	0	0.0434782608695652	0	0.0487804878048781	0.181818181818182	0.03125	0.0344827586206897	0.142857142857143	0.179487179487179	0	0.0869565217391304	0.0217391304347826	0	0.108108108108108	0	0.116279069767442	0.0217391304347826	0	0.108108108108108
ruziziensis_S1_4198279	0.484848484848485	0.0256410256410256	0.0967741935483871	0.131578947368421	0.368421052631579	0.121951219512195	0	0.2	0.296296296296296	0.15625	0.219512195121951	0.235294117647059	0.037037037037037	0.171428571428571	0.344827586206897	0.151515151515152	0	0.258064516129032	0.117647058823529	0.12	0.181818181818182	0.107142857142857	0	0.0731707317073171	0.242424242424242	0.0555555555555556	0	0.16	0	0.0714285714285714	0	0.296296296296296	0.0645161290322581	0.333333333333333	0	0.137931034482759	0.0714285714285714	0.0384615384615385	0.0697674418604651	0.333333333333333	0.12	0.0967741935483871	0.185185185185185	0.1	0.555555555555556	0.189189189189189	0.0263157894736842	0.4	0.04
ruziziensis_S1_4200391	0.0476190476190476	0.0714285714285714	0.1	0	0	0.0357142857142857	0.1	0	0.0434782608695652	0	0	0	0	0	0	0	0	0	0.130434782608696	0.0714285714285714	0	0	0.131578947368421	0.114285714285714	0	0	0.0333333333333333	0	0	0	0.205882352941176	0	0	0	0	0.113636363636364	0.0952380952380952	0.05	0	0	0	0	0	0.0526315789473684	0	0.04	0.0666666666666667	0	0.111111111111111
ruziziensis_S1_4200419	0	0.0952380952380952	0.05	0.0238095238095238	0.15	0.0714285714285714	0.2	0	0.0869565217391304	0.0303030303030303	0.177777777777778	0.176470588235294	0.259259259259259	0.366666666666667	0	0.117647058823529	0.147058823529412	0	0.347826086956522	0.178571428571429	0.0645161290322581	0.166666666666667	0.0526315789473684	0.285714285714286	0.0555555555555556	0.259259259259259	0.233333333333333	0	0.0588235294117647	0.131578947368421	0.176470588235294	0	0.153846153846154	0	0.173913043478261	0.113636363636364	0.0476190476190476	0.1	0.117647058823529	0	0.166666666666667	0.172413793103448	0	0.157894736842105	0	0.24	0.0444444444444444	0.0555555555555556	0.111111111111111
ruziziensis_S1_4200886	0.15	0.387755102040816	0.421052631578947	0.0285714285714286	0.333333333333333	0.318181818181818	0.409090909090909	0.1	0.4375	0.363636363636364	0.166666666666667	0.269230769230769	0.555555555555556	0.55	0.222222222222222	0.263157894736842	0.538461538461538	0	0.538461538461538	0.25	0.1875	0.4	0.352941176470588	0.36	0.0476190476190476	0.25	0.3	0.153846153846154	0.391304347826087	0.454545454545455	0.409090909090909	0	0.333333333333333	0.153846153846154	0.5	0.133333333333333	0.375	0.32	0.413793103448276	0.235294117647059	0.25	0.45	0.136363636363636	0.407407407407407	0.136363636363636	0.266666666666667	0.433333333333333	0.0416666666666667	0.592592592592593
ruziziensis_S1_4202789	0.08	0.075	0.0285714285714286	0	0	0.0930232558139535	0.102564102564103	0	0	0	0	0	0	0	0	0	0.0888888888888889	0	0.0416666666666667	0.0851063829787234	0	0.0625	0.0909090909090909	0.05	0	0	0.0606060606060606	0	0	0	0.0555555555555556	0.0384615384615385	0	0.103448275862069	0	0.0681818181818182	0.027027027027027	0.0740740740740741	0.0363636363636364	0	0.0769230769230769	0	0	0.0714285714285714	0	0	0.129032258064516	0	0.166666666666667
ruziziensis_S1_4203396	0.352941176470588	0.04	0.162790697674419	0.313725490196078	0.347826086956522	0.307692307692308	0.0227272727272727	0.117647058823529	0.173913043478261	0.314285714285714	0.260869565217391	0.0833333333333333	0.027027027027027	0.0476190476190476	0.333333333333333	0.122448979591837	0	0.283018867924528	0.183673469387755	0.106382978723404	0.333333333333333	0.0666666666666667	0.0677966101694915	0.16	0.303030303030303	0.087719298245614	0.111111111111111	0.315789473684211	0.0204081632653061	0.166666666666667	0.0238095238095238	0.318181818181818	0.166666666666667	0.333333333333333	0	0.217391304347826	0.189189189189189	0.121212121212121	0.15	0.378378378378378	0.215686274509804	0.102040816326531	0.226415094339623	0.125	0.408163265306122	0.25	0	0.36	0.04
ruziziensis_S1_4203407	0.441176470588235	0.493333333333333	0.372093023255814	0	0.326086956521739	0.153846153846154	0.227272727272727	0.352941176470588	0.369565217391304	0.285714285714286	0.217391304347826	0.604166666666667	0.243243243243243	0.476190476190476	0.333333333333333	0.591836734693878	0.258064516129032	0.113207547169811	0.591836734693878	0.319148936170213	0.222222222222222	0.4	0.576271186440678	0.46	0	0.491228070175439	0.444444444444444	0.421052631578947	0.326530612244898	0.404761904761905	0.5	0	0.527777777777778	0.377777777777778	0.542372881355932	0.41304347826087	0.486486486486487	0.393939393939394	0.35	0.243243243243243	0.235294117647059	0.510204081632653	0.0943396226415094	0.325	0.306122448979592	0.333333333333333	0.371428571428571	0.04	0.28
ruziziensis_S1_4219143	0.192307692307692	0.424242424242424	0.41025641025641	0.695652173913043	0.375	0.5	0.272727272727273	0.243243243243243	0.344827586206897	0.511627906976744	0.25	0.19047619047619	0.25	0.333333333333333	0.259259259259259	0.555555555555556	0.5	0.3125	0.242424242424242	0.2	0.1875	0.366666666666667	0.263157894736842	0.0952380952380952	0.6	0.482758620689655	0.458333333333333	0.133333333333333	0.225806451612903	0.548387096774194	0.428571428571429	0.45	0.620689655172414	0.304347826086957	0.34375	0.342857142857143	0.185185185185185	0.111111111111111	0.314285714285714	0.153846153846154	0.375	0.12	0.428571428571429	0.214285714285714	0.0952380952380952	0.333333333333333	0.4	0.538461538461538	0.24
ruziziensis_S1_4291981	0.545454545454545	0.259259259259259	0.478260869565217	0.288888888888889	0.0714285714285714	0.2	0.181818181818182	0.393939393939394	0.409090909090909	0.5	0.333333333333333	0.111111111111111	0.192307692307692	0.388888888888889	0.1875	0.25	0.178571428571429	0.290322580645161	0.444444444444444	0.41025641025641	0.357142857142857	0.25	0.181818181818182	0.235294117647059	0.4	0.173913043478261	0.379310344827586	0.272727272727273	0.32	0.222222222222222	0.28	0.409090909090909	0.238095238095238	0.608695652173913	0.137931034482759	0.285714285714286	0.294117647058824	0.526315789473684	0.25	0.714285714285714	0.0645161290322581	0.36	0.333333333333333	0.375	0.357142857142857	0.45	0.342857142857143	0.35	0.238095238095238
ruziziensis_S1_4291982	0.545454545454545	0.481481481481481	0.521739130434783	0.288888888888889	0.285714285714286	0.266666666666667	0.424242424242424	0.393939393939394	0.5	0.583333333333333	0.5	0.62962962962963	0.346153846153846	0.638888888888889	0.3125	0.583333333333333	0.25	0.290322580645161	0.611111111111111	0.58974358974359	0.357142857142857	0.416666666666667	0.181818181818182	0.647058823529412	0.48	0.478260869565217	0.586206896551724	0.318181818181818	0.6	0.416666666666667	0.48	0.409090909090909	0.619047619047619	0.608695652173913	0.413793103448276	0.428571428571429	0.411764705882353	0.578947368421053	0.25	0.714285714285714	0.32258064516129	0.68	0.333333333333333	0.6875	0.357142857142857	0.7	0.428571428571429	0.35	0.523809523809524
ruziziensis_S1_4302278	0.777777777777778	0.413793103448276	0.419354838709677	0.363636363636364	0.485714285714286	0.65	0.444444444444444	0.576923076923077	0.411764705882353	0.538461538461538	0.277777777777778	0.785714285714286	0.28	0.675	0.523809523809524	0.526315789473684	0.565217391304348	0.289473684210526	0.6	0.428571428571429	0.275862068965517	0.466666666666667	0.555555555555556	0.571428571428571	0.342857142857143	0.35	0.695652173913043	0.481481481481481	0.4375	0.666666666666667	0.590909090909091	0.0625	0.4	0.441176470588235	0.51219512195122	0.483870967741935	0.625	0.323529411764706	0.714285714285714	0.666666666666667	0.411764705882353	0.55	0.352941176470588	0.470588235294118	0.4	0.517241379310345	0.290322580645161	0.411764705882353	0.461538461538462
ruziziensis_S1_4304722	0	0.0425531914893617	0.171428571428571	0.0303030303030303	0.111111111111111	0.142857142857143	0.115384615384615	0	0.210526315789474	0.147058823529412	0.0384615384615385	0	0.357142857142857	0.0714285714285714	0	0	0.25	0.0476190476190476	0.1	0.193548387096774	0.157894736842105	0.133333333333333	0.157894736842105	0.107142857142857	0	0	0.133333333333333	0	0.1	0.151515151515152	0.142857142857143	0	0	0.133333333333333	0.264705882352941	0.0540540540540541	0.0588235294117647	0.19047619047619	0.2	0	0.0740740740740741	0.037037037037037	0	0.136363636363636	0	0.208333333333333	0.217391304347826	0	0.227272727272727
ruziziensis_S1_4304770	0.266666666666667	0.0851063829787234	0	0.212121212121212	0.444444444444444	0.333333333333333	0	0.0769230769230769	0.105263157894737	0.176470588235294	0.269230769230769	0.0384615384615385	0.0714285714285714	0.0357142857142857	0.478260869565217	0.157894736842105	0.0357142857142857	0.0952380952380952	0.15	0.129032258064516	0.263157894736842	0.0666666666666667	0.0263157894736842	0.0714285714285714	0.176470588235294	0.0434782608695652	0.133333333333333	0.28	0	0.121212121212121	0.0357142857142857	0.434782608695652	0.0689655172413793	0.266666666666667	0	0.0540540540540541	0.294117647058824	0.19047619047619	0.2	0.4	0.111111111111111	0.037037037037037	0.419354838709677	0.227272727272727	0.529411764705882	0.166666666666667	0	0.333333333333333	0.136363636363636
ruziziensis_S1_4304783	0	0.146341463414634	0.3	0.0545454545454545	0.0909090909090909	0.256410256410256	0.162790697674419	0	0.2	0.142857142857143	0.027027027027027	0.175	0.0754716981132075	0.210526315789474	0.157894736842105	0.115384615384615	0.205128205128205	0	0.0606060606060606	0.239130434782609	0.212121212121212	0.368421052631579	0.181818181818182	0.142857142857143	0	0.0851063829787234	0.35	0	0.204545454545455	0.327868852459016	0.341463414634146	0.0769230769230769	0.378378378378378	0.0434782608695652	0.171875	0.219512195121951	0.133333333333333	0.242424242424242	0.239130434782609	0.0909090909090909	0.0256410256410256	0.285714285714286	0.027027027027027	0.129032258064516	0	0.15	0.140350877192982	0	0.263157894736842
ruziziensis_S1_4304798	0	0.146341463414634	0.075	0.0363636363636364	0.181818181818182	0.179487179487179	0.13953488372093	0	0.0857142857142857	0.0238095238095238	0.216216216216216	0.275	0.169811320754717	0.5	0.0526315789473684	0.269230769230769	0.179487179487179	0	0.696969696969697	0.0869565217391304	0.0606060606060606	0.184210526315789	0.227272727272727	0.476190476190476	0.0666666666666667	0.297872340425532	0.425	0.0769230769230769	0.113636363636364	0.163934426229508	0.170731707317073	0	0.243243243243243	0	0.328125	0.219512195121951	0.1	0.0909090909090909	0.173913043478261	0.136363636363636	0.230769230769231	0.342857142857143	0	0.290322580645161	0	0.05	0.0350877192982456	0	0.210526315789474
ruziziensis_S1_4304829	0	0.292682926829268	0.375	0.0909090909090909	0.272727272727273	0.435897435897436	0.302325581395349	0	0.285714285714286	0.166666666666667	0.243243243243243	0.45	0.245283018867925	0.710526315789474	0.210526315789474	0.384615384615385	0.384615384615385	0	0.757575757575758	0.326086956521739	0.272727272727273	0.552631578947368	0.409090909090909	0.619047619047619	0.0666666666666667	0.382978723404255	0.775	0.0769230769230769	0.318181818181818	0.491803278688525	0.51219512195122	0.0769230769230769	0.621621621621622	0.0434782608695652	0.5	0.439024390243902	0.233333333333333	0.333333333333333	0.41304347826087	0.227272727272727	0.256410256410256	0.628571428571429	0.027027027027027	0.419354838709677	0	0.2	0.175438596491228	0	0.473684210526316
ruziziensis_S1_4307048	0.037037037037037	0.195652173913043	0.380952380952381	0.166666666666667	0	0.482758620689655	0.303030303030303	0.05	0.285714285714286	0.375	0.103448275862069	0.0588235294117647	0.611111111111111	0.318181818181818	0.107142857142857	0.15625	0.428571428571429	0.103448275862069	0.25	0.368421052631579	0.214285714285714	0.309090909090909	0.35	0.130434782608696	0.0740740740740741	0.258064516129032	0.285714285714286	0	0.435897435897436	0.342105263157895	0.395348837209302	0.206896551724138	0.382352941176471	0.125	0.318181818181818	0.212121212121212	0.212121212121212	0.545454545454545	0.325	0.193548387096774	0.114285714285714	0.0689655172413793	0.111111111111111	0.25	0	0.67741935483871	0.244897959183673	0	0.434782608695652
ruziziensis_S1_4307067	0.333333333333333	0.304347826086957	0.571428571428571	0.428571428571429	0.259259259259259	0.620689655172414	0.606060606060606	0.45	0.371428571428571	0.59375	0.517241379310345	0.205882352941176	0.694444444444444	0.431818181818182	0.428571428571429	0.5	0.642857142857143	0.344827586206897	0.425	0.552631578947368	0.464285714285714	0.472727272727273	0.45	0.304347826086957	0.481481481481481	0.32258064516129	0.428571428571429	0.285714285714286	0.461538461538462	0.368421052631579	0.604651162790698	0.448275862068966	0.382352941176471	0.34375	0.318181818181818	0.424242424242424	0.484848484848485	0.696969696969697	0.725	0.451612903225806	0.314285714285714	0.241379310344828	0.37037037037037	0.333333333333333	0.419354838709677	0.741935483870968	0.408163265306122	0.346153846153846	0.521739130434783
ruziziensis_S1_4326536	0.206896551724138	0.219512195121951	0.32258064516129	0.188679245283019	0.333333333333333	0.492307692307692	0.283333333333333	0.2625	0.316455696202532	0.26865671641791	0.183333333333333	0.318181818181818	0.12280701754386	0.3125	0.273809523809524	0.217391304347826	0.353658536585366	0.216216216216216	0.289473684210526	0.523809523809524	0.268292682926829	0.507692307692308	0.166666666666667	0.238805970149254	0.161290322580645	0.25	0.397260273972603	0.324324324324324	0.227272727272727	0.45679012345679	0.277777777777778	0.253164556962025	0.239130434782609	0.333333333333333	0.173333333333333	0.282051282051282	0.350877192982456	0.344827586206897	0.368421052631579	0.366666666666667	0.271604938271605	0.26865671641791	0.265060240963855	0.236363636363636	0.2	0.323076923076923	0.306666666666667	0.295774647887324	0.258620689655172
ruziziensis_S1_4326545	0	0.024390243902439	0	0.160377358490566	0.0350877192982456	0.0153846153846154	0	0.0125	0.0126582278481013	0	0.15	0.0303030303030303	0.0175438596491228	0.03125	0	0.0434782608695652	0	0.135135135135135	0.105263157894737	0.0634920634920635	0.0365853658536585	0	0.0128205128205128	0	0.145161290322581	0.0208333333333333	0	0	0	0.0493827160493827	0	0.20253164556962	0	0.0555555555555556	0	0	0.0526315789473684	0.0172413793103448	0.0175438596491228	0.0666666666666667	0.111111111111111	0	0.156626506024096	0.0363636363636364	0	0	0.04	0.225352112676056	0
ruziziensis_S1_4326571	0.189655172413793	0.0487804878048781	0.0967741935483871	0.160377358490566	0.298245614035088	0.0923076923076923	0.0333333333333333	0.2375	0.20253164556962	0.0746268656716418	0.15	0.181818181818182	0.0175438596491228	0.0625	0.166666666666667	0.115942028985507	0.0609756097560976	0.162162162162162	0.210526315789474	0.0634920634920635	0.207317073170732	0.153846153846154	0.0769230769230769	0.0895522388059701	0.145161290322581	0.166666666666667	0.0821917808219178	0.324324324324324	0.0606060606060606	0.123456790123457	0	0.215189873417722	0.0434782608695652	0.305555555555556	0.0266666666666667	0.102564102564103	0.192982456140351	0.120689655172414	0.0526315789473684	0.3	0.185185185185185	0.134328358208955	0.216867469879518	0.145454545454545	0.2	0.0769230769230769	0.0666666666666667	0.253521126760563	0.0689655172413793
ruziziensis_S1_4359926	0.08	0.08	0	0.178571428571429	0.0731707317073171	0.0606060606060606	0.0384615384615385	0	0.166666666666667	0	0.27906976744186	0.235294117647059	0	0.0222222222222222	0.0857142857142857	0.184210526315789	0.162162162162162	0.175	0.232558139534884	0.0227272727272727	0.135135135135135	0	0.0512820512820513	0	0.236842105263158	0.0769230769230769	0	0.025	0	0.0789473684210526	0	0.24390243902439	0.0277777777777778	0.024390243902439	0	0.0392156862745098	0.25	0	0.0588235294117647	0.0740740740740741	0.21875	0.0232558139534884	0.195652173913043	0.15	0	0.131578947368421	0.027027027027027	0.285714285714286	0.0714285714285714
ruziziensis_S1_4359960	0.2	0.24	0.210526315789474	0.553571428571429	0.365853658536585	0	0.307692307692308	0.568627450980392	0.25	0.260869565217391	0.418604651162791	0.176470588235294	0.173913043478261	0.266666666666667	0.4	0.184210526315789	0.189189189189189	0.55	0.0465116279069767	0.159090909090909	0.243243243243243	0.166666666666667	0.205128205128205	0.138888888888889	0.578947368421053	0.5	0.161290322580645	0.3	0.319148936170213	0.263157894736842	0.115384615384615	0.48780487804878	0.25	0.268292682926829	0.260869565217391	0.274509803921569	0.15625	0.333333333333333	0.264705882352941	0.185185185185185	0.375	0.325581395348837	0.347826086956522	0.1	0.12	0.184210526315789	0.297297297297297	0.5	0.0357142857142857
ruziziensis_S1_4359963	0	0.127659574468085	0.12	0	0.0487804878048781	0.133333333333333	0.210526315789474	0	0.0666666666666667	0.0652173913043478	0.0465116279069767	0.176470588235294	0.152173913043478	0.244444444444444	0.0857142857142857	0.0789473684210526	0.0384615384615385	0	0.19047619047619	0.238095238095238	0	0.0526315789473684	0	0.333333333333333	0.0263157894736842	0.153846153846154	0.103448275862069	0	0.0606060606060606	0.157894736842105	0.291666666666667	0	0.222222222222222	0.024390243902439	0.217391304347826	0.142857142857143	0.2	0.0416666666666667	0.0294117647058824	0.0740740740740741	0.09375	0.186046511627907	0	0.2	0	0.236842105263158	0.25	0	0.25
ruziziensis_S1_4359973	0.52	0.58	0.710526315789474	0.0535714285714286	0.170731707317073	0.787878787878788	0.653846153846154	0.254901960784314	0.5	0.673913043478261	0.116279069767442	0.5	0.826086956521739	0.622222222222222	0.314285714285714	0.447368421052632	0.405405405405405	0.075	0.558139534883721	0.704545454545455	0.405405405405405	0.708333333333333	0.615384615384615	0.722222222222222	0.0526315789473684	0.423076923076923	0.709677419354839	0.275	0.638297872340426	0.605263157894737	0.884615384615385	0.121951219512195	0.666666666666667	0.365853658536585	0.739130434782609	0.549019607843137	0.4375	0.583333333333333	0.558823529411765	0.555555555555556	0.3125	0.581395348837209	0.239130434782609	0.65	0.48	0.631578947368421	0.621621621621622	0.0714285714285714	0.75
ruziziensis_S1_4359976	0.2	0.08	0.0789473684210526	0.214285714285714	0.365853658536585	0.151515151515152	0	0.176470588235294	0.0555555555555556	0.0652173913043478	0.186046511627907	0.0294117647058824	0	0.0888888888888889	0.2	0.157894736842105	0.0810810810810811	0.2	0	0.113636363636364	0.216216216216216	0.125	0	0.138888888888889	0.131578947368421	0	0.129032258064516	0.3	0.0425531914893617	0.0526315789473684	0	0.146341463414634	0.0555555555555556	0.341463414634146	0	0.137254901960784	0.0625	0.0833333333333333	0.0882352941176471	0.185185185185185	0.09375	0.0697674418604651	0.217391304347826	0.1	0.4	0.0526315789473684	0.0540540540540541	0.142857142857143	0.0357142857142857
ruziziensis_S1_4361338	0.157894736842105	0	0	0.217391304347826	0.107142857142857	0.148148148148148	0.0434782608695652	0.09375	0.137931034482759	0	0.176470588235294	0.272727272727273	0.0625	0	0.08	0.185185185185185	0.193548387096774	0.34375	0.172413793103448	0	0.185185185185185	0	0	0	0.125	0.0909090909090909	0.0344827586206897	0.0689655172413793	0	0.2	0	0.296296296296296	0.142857142857143	0.03125	0	0.0740740740740741	0.192307692307692	0.117647058823529	0	0.185185185185185	0.142857142857143	0	0.36	0.0416666666666667	0	0.235294117647059	0.032258064516129	0.40625	0.0952380952380952
ruziziensis_S1_4361896	0.388888888888889	0.5	0.55	0.0526315789473684	0.291666666666667	0.642857142857143	0.733333333333333	0.454545454545455	0.533333333333333	0.333333333333333	0.363636363636364	0.526315789473684	0.722222222222222	0.625	0.4	0.375	0.666666666666667	0	0.583333333333333	0.71875	0.555555555555556	0.473684210526316	0.571428571428571	0.8	0	0.5	0.578947368421053	0.423076923076923	0.708333333333333	0.7	0.75	0.0454545454545455	0.705882352941177	0.347826086956522	0.78125	0.692307692307692	0.545454545454545	0.739130434782609	0.708333333333333	0.419354838709677	0.214285714285714	0.655172413793103	0.307692307692308	0.916666666666667	0.217391304347826	0.636363636363636	0.826086956521739	0.0833333333333333	0.72
ruziziensis_S1_4372035	0.210526315789474	0.0769230769230769	0.0833333333333333	0.185714285714286	0.153846153846154	0.0769230769230769	0.0222222222222222	0.180327868852459	0.130952380952381	0.0925925925925926	0.148148148148148	0.136363636363636	0.0294117647058824	0.0188679245283019	0.326086956521739	0.292682926829268	0.176470588235294	0.191489361702128	0.236363636363636	0.0434782608695652	0.246153846153846	0.145454545454545	0.11864406779661	0.115384615384615	0.227272727272727	0.183333333333333	0.130434782608696	0.231884057971014	0.0227272727272727	0.142857142857143	0.0222222222222222	0.339622641509434	0.14	0.2	0.0196078431372549	0.101694915254237	0.152542372881356	0.147058823529412	0.104166666666667	0.333333333333333	0.240740740740741	0.116279069767442	0.184615384615385	0.282608695652174	0.196428571428571	0.183673469387755	0.0740740740740741	0.253968253968254	0.146341463414634
ruziziensis_S1_4377669	0.342105263157895	0.0847457627118644	0.0425531914893617	0.0862068965517241	0.206349206349206	0.0444444444444444	0.0833333333333333	0.203389830508475	0.2	0.12	0.2	0.0975609756097561	0.037037037037037	0.0566037735849057	0.32258064516129	0.127272727272727	0.0285714285714286	0.235294117647059	0.175	0	0.307692307692308	0.0425531914893617	0.2	0.125	0.227272727272727	0.181818181818182	0.0588235294117647	0.290909090909091	0.0754716981132075	0.137931034482759	0.0208333333333333	0.254545454545455	0.0294117647058824	0.28	0	0.0888888888888889	0.216666666666667	0.0465116279069767	0.113207547169811	0.227272727272727	0.14	0.0952380952380952	0.236363636363636	0.129032258064516	0.204081632653061	0.0338983050847458	0.0303030303030303	0.166666666666667	0.0697674418604651
ruziziensis_S1_4379478	0	0.3	0.333333333333333	0.0769230769230769	0.115384615384615	0.355555555555556	0.354838709677419	0.0285714285714286	0.172413793103448	0.3	0.137931034482759	0.416666666666667	0.483870967741935	0.545454545454545	0.185185185185185	0.375	0.277777777777778	0.0714285714285714	0.5	0.478260869565217	0.0869565217391304	0.4375	0.125	0.483870967741935	0	0.378378378378378	0.5	0	0.28125	0.409090909090909	0.28	0.0540540540540541	0.633333333333333	0.09375	0.366666666666667	0.392857142857143	0.222222222222222	0.205882352941176	0.264705882352941	0	0.296296296296296	0.210526315789474	0.0416666666666667	0.181818181818182	0.0571428571428571	0.515151515151515	0.285714285714286	0	0.214285714285714
ruziziensis_S1_4380629	0.444444444444444	0.382352941176471	0.48	0.0416666666666667	0.454545454545455	0.260869565217391	0.384615384615385	0.5	0.380952380952381	0.304347826086957	0.230769230769231	0.178571428571429	0.551724137931034	0.130434782608696	0.384615384615385	0.52	0.291666666666667	0.0952380952380952	0.142857142857143	0.19047619047619	0.4	0.277777777777778	0.730769230769231	0.25	0.142857142857143	0.25	0.285714285714286	0.571428571428571	0.484848484848485	0.41025641025641	0.25	0.0555555555555556	0.0588235294117647	0.56	0.269230769230769	0.25	0.608695652173913	0.75	0.411764705882353	0.35	0.178571428571429	0.371428571428571	0.0714285714285714	0.285714285714286	0.666666666666667	0.242424242424242	0.28	0.19047619047619	0.304347826086957
ruziziensis_S1_4381126	0.318181818181818	0.111111111111111	0.117647058823529	0.423076923076923	0.352941176470588	0.166666666666667	0.032258064516129	0.259259259259259	0.285714285714286	0.222222222222222	0.25	0.185185185185185	0.037037037037037	0	0.1875	0.272727272727273	0.238095238095238	0.368421052631579	0.277777777777778	0.0454545454545455	0.454545454545455	0.166666666666667	0.260869565217391	0.03125	0.444444444444444	0	0.133333333333333	0.2	0	0.08	0.05	0.35	0	0.277777777777778	0	0.173913043478261	0.2	0.210526315789474	0.12	0.5	0.25	0.111111111111111	0.266666666666667	0.0588235294117647	0.4	0.0454545454545455	0	0.214285714285714	0.111111111111111
ruziziensis_S1_4381131	0	0.0833333333333333	0.0588235294117647	0	0.117647058823529	0.166666666666667	0.258064516129032	0	0	0.0555555555555556	0.1	0.259259259259259	0.259259259259259	0.346153846153846	0.125	0.0454545454545455	0.0952380952380952	0	0.333333333333333	0.0909090909090909	0	0.111111111111111	0.0869565217391304	0.53125	0	0.2	0.4	0	0	0.24	0.1	0	0.411764705882353	0.111111111111111	0.363636363636364	0.173913043478261	0.1	0.0526315789473684	0.12	0	0.125	0.259259259259259	0	0.235294117647059	0	0.0909090909090909	0.12	0	0.166666666666667
ruziziensis_S1_4381215	0.361111111111111	0.184210526315789	0.125	0	0.25	0.0333333333333333	0.0377358490566038	0.290909090909091	0.225	0.0909090909090909	0.0769230769230769	0.123076923076923	0.0540540540540541	0.137931034482759	0.235294117647059	0.25	0.0454545454545455	0.0566037735849057	0.113207547169811	0.0526315789473684	0.267857142857143	0.032258064516129	0.352941176470588	0.0983606557377049	0	0.0588235294117647	0.0923076923076923	0.236842105263158	0.25531914893617	0.04	0.142857142857143	0	0.0740740740740741	0.25	0.11864406779661	0.301587301587302	0.22	0.352941176470588	0.142857142857143	0.16	0.0714285714285714	0.235294117647059	0.075	0.170212765957447	0.288888888888889	0.0384615384615385	0.208333333333333	0.0588235294117647	0.0681818181818182
ruziziensis_S1_4381359	0.666666666666667	0.131147540983607	0.272727272727273	0.32	0.5	0.283582089552239	0.0204081632653061	0.613636363636364	0.333333333333333	0.42	0.555555555555556	0.307692307692308	0.024390243902439	0.229508196721311	0.578947368421053	0.395348837209302	0.12	0.392405063291139	0.413793103448276	0.116279069767442	0.507936507936508	0.270833333333333	0.166666666666667	0.153846153846154	0.454545454545455	0.147058823529412	0.08	0.67741935483871	0.135135135135135	0.155555555555556	0.0357142857142857	0.415094339622642	0.113636363636364	0.531914893617021	0.0487804878048781	0.352941176470588	0.348837209302326	0.205128205128205	0.145833333333333	0.627906976744186	0.266666666666667	0.313725490196078	0.481481481481481	0.302325581395349	0.673469387755102	0.171428571428571	0.0740740740740741	0.483870967741935	0.125
ruziziensis_S1_4381418	0.185185185185185	0.25	0.137931034482759	0.516129032258065	0.378787878787879	0.122222222222222	0.15625	0.306666666666667	0.180327868852459	0.262295081967213	0.370967741935484	0.192771084337349	0.0930232558139535	0.180327868852459	0.224489795918367	0.195402298850575	0.164383561643836	0.445945945945946	0.106060606060606	0.157142857142857	0.277777777777778	0.213114754098361	0.0972222222222222	0.226666666666667	0.538461538461538	0.426666666666667	0.16	0.219178082191781	0.279411764705882	0.146666666666667	0.136363636363636	0.578125	0.257575757575758	0.164179104477612	0.238805970149254	0.171052631578947	0.0461538461538462	0.228070175438596	0.140625	0.19672131147541	0.307692307692308	0.208333333333333	0.364864864864865	0.12962962962963	0.278688524590164	0.263888888888889	0.283582089552239	0.520547945205479	0.142857142857143
ruziziensis_S1_4381421	0.263157894736842	0.414634146341463	0.536585365853659	NA	0.454545454545455	0.569620253164557	0.608695652173913	0.555555555555556	0.42	0.363636363636364	0.5	0.690909090909091	0.41025641025641	0.657894736842105	0.392857142857143	0.585714285714286	0.565217391304348	NA	0.638297872340426	0.389830508474576	0.375	0.459459459459459	0.338461538461538	0.588235294117647	NA	NA	0.619047619047619	0.385964912280702	0.380952380952381	0.59375	0.526315789473684	NA	0.6875	0.428571428571429	0.456521739130435	0.365079365079365	0.403225806451613	0.296296296296296	0.436363636363636	0.465116279069767	0.461538461538462	0.622222222222222	0.375	0.512820512820513	0.333333333333333	0.548387096774194	0.58974358974359	NA	0.541666666666667
ruziziensis_S1_4381424	0	0.205882352941176	0.258620689655172	0.021505376344086	0.0606060606060606	0.355555555555556	0.453125	0.04	0.19672131147541	0.344262295081967	0.145161290322581	0.36144578313253	0.302325581395349	0.491803278688525	0.0612244897959184	0.310344827586207	0.342465753424658	0.0135135135135135	0.348484848484849	0.314285714285714	0.0416666666666667	0.295081967213115	0.125	0.32	0	0.306666666666667	0.46	0.0136986301369863	0.25	0.386666666666667	0.439393939393939	0.015625	0.439393939393939	0.0746268656716418	0.328358208955224	0.210526315789474	0.2	0.087719298245614	0.296875	0.0655737704918033	0.269230769230769	0.333333333333333	0.027027027027027	0.314814814814815	0.0327868852459016	0.402777777777778	0.343283582089552	0.0273972602739726	0.342857142857143
ruziziensis_S1_4381427	0.203703703703704	0.338235294117647	0.413793103448276	0.279569892473118	0.212121212121212	0.5	0.484375	0.24	0.344262295081967	0.409836065573771	0.338709677419355	0.542168674698795	0.372093023255814	0.573770491803279	0.285714285714286	0.471264367816092	0.520547945205479	0.283783783783784	0.575757575757576	0.328571428571429	0.277777777777778	0.39344262295082	0.305555555555556	0.413333333333333	0.307692307692308	0.466666666666667	0.52	0.301369863013699	0.294117647058824	0.506666666666667	0.454545454545455	0.125	0.575757575757576	0.328358208955224	0.343283582089552	0.302631578947368	0.384615384615385	0.263157894736842	0.375	0.360655737704918	0.41025641025641	0.541666666666667	0.27027027027027	0.481481481481481	0.213114754098361	0.444444444444444	0.417910447761194	0.301369863013699	0.485714285714286
ruziziensis_S1_4381431	NA	0.25531914893617	0.306122448979592	NA	0.1	0.415584415584416	0.467741935483871	0.0714285714285714	0.233333333333333	0.368421052631579	0.285714285714286	0.461538461538462	0.325	0.535714285714286	NA	0.511111111111111	0.416666666666667	NA	0.475	0.318840579710145	NA	0.327272727272727	0.210526315789474	0.352941176470588	NA	0.365079365079365	0.48936170212766	NA	0.261538461538462	0.439393939393939	0.446153846153846	0	0.508771929824561	NA	0.333333333333333	0.231884057971014	0.292682926829268	0.148148148148148	0.322033898305085	0.2	0.313432835820896	0.395833333333333	NA	0.441176470588235	NA	0.420289855072464	0.370967741935484	NA	0.4
ruziziensis_S1_4384728	0	0	0	0.182795698924731	0.037037037037037	0.0638297872340425	0	0.025974025974026	0.0188679245283019	0	0.1875	0.0196078431372549	0.0952380952380952	0.0727272727272727	0	0	0	0.2	0.025	0.0444444444444444	0	0	0	0	0.18	0	0	0	0	0.10958904109589	0	0.163636363636364	0	0.037037037037037	0	0	0	0	0	0.0701754385964912	0.111111111111111	0	0.0793650793650794	0	0	0	0.028169014084507	0.163265306122449	0
ruziziensis_S1_4384729	0.027027027027027	0.0833333333333333	0.166666666666667	0.0645161290322581	0.037037037037037	0.148936170212766	0.216216216216216	0	0.0943396226415094	0.126984126984127	0	0.0196078431372549	0.452380952380952	0.109090909090909	0	0.0161290322580645	0.183673469387755	0	0.025	0.133333333333333	0.0555555555555556	0.223880597014925	0.109375	0.0508474576271186	0	0	0.06	0	0.125	0.164383561643836	0.16	0.0181818181818182	0	0.0555555555555556	0.166666666666667	0.0153846153846154	0.0444444444444444	0.0909090909090909	0.192982456140351	0.0175438596491228	0.0555555555555556	0.0465116279069767	0.0476190476190476	0.153846153846154	0	0.128205128205128	0.211267605633803	0	0.169811320754717
ruziziensis_S1_4384743	0.324324324324324	0.1	0.166666666666667	0.182795698924731	0.203703703703704	0.148936170212766	0	0.181818181818182	0.132075471698113	0.174603174603175	0.1875	0.215686274509804	0.0952380952380952	0.109090909090909	0.245283018867925	0.129032258064516	0.0612244897959184	0.2	0.225	0.0444444444444444	0.148148148148148	0.0895522388059701	0.125	0.0847457627118644	0.18	0.0227272727272727	0.1	0.244444444444444	0.0625	0.136986301369863	0	0.181818181818182	0.0930232558139535	0.203703703703704	0.0238095238095238	0.123076923076923	0.111111111111111	0.0909090909090909	0.0526315789473684	0.280701754385965	0.222222222222222	0.162790697674419	0.0952380952380952	0.153846153846154	0.176470588235294	0.102564102564103	0.0563380281690141	0.204081632653061	0.0377358490566038
ruziziensis_S1_4384787	0.181818181818182	0.105882352941176	0.0606060606060606	0.202127659574468	0.254901960784314	0.116883116883117	0	0.22972972972973	0.25	0.075	0.181818181818182	0.191176470588235	0.02	0.0338983050847458	0.166666666666667	0.176470588235294	0.150943396226415	0.246913580246914	0.2	0.0188679245283019	0.240506329113924	0.0757575757575758	0.108108108108108	0.0588235294117647	0.196428571428571	0.123456790123457	0.0196078431372549	0.333333333333333	0.0612244897959184	0.149253731343284	0.0149253731343284	0.170731707317073	0.0816326530612245	0.225	0.028169014084507	0.0909090909090909	0.285714285714286	0.12962962962963	0.0625	0.19672131147541	0.0769230769230769	0.2	0.28	0.113207547169811	0.194444444444444	0.0576923076923077	0.0645161290322581	0.194444444444444	0.0847457627118644
ruziziensis_S1_4384811	0.272727272727273	0.329411764705882	0.46969696969697	0.297872340425532	0.254901960784314	0.350649350649351	0.202898550724638	0.27027027027027	0.294117647058824	0.325	0.363636363636364	0.205882352941176	0.18	0.355932203389831	0.277777777777778	0.455882352941176	0.207547169811321	0.246913580246914	0.242857142857143	0.415094339622642	0.265822784810127	0.378787878787879	0.351351351351351	0.264705882352941	0.392857142857143	0.283950617283951	0.313725490196078	0.228070175438596	0.510204081632653	0.298507462686567	0.402985074626866	0.219512195121951	0.326530612244898	0.2125	0.253521126760563	0.424242424242424	0.206349206349206	0.222222222222222	0.34375	0.245901639344262	0.276923076923077	0.3	0.226666666666667	0.283018867924528	0.305555555555556	0.269230769230769	0.387096774193548	0.319444444444444	0.305084745762712
ruziziensis_S1_4392564	0.19047619047619	0.291666666666667	0.263157894736842	0.385964912280702	0.486486486486487	0.130434782608696	0.326923076923077	0.454545454545455	0.234042553191489	0.210526315789474	0.416666666666667	0.176470588235294	0.117647058823529	0.146341463414634	0.419354838709677	0.121212121212121	0.179487179487179	0.325	0.181818181818182	0.333333333333333	0.24390243902439	0.1875	0.184210526315789	0.256410256410256	0.566666666666667	0.351351351351351	0.234042553191489	0.411764705882353	0.276595744680851	0.240740740740741	0.189189189189189	0.555555555555556	0.176470588235294	0.314285714285714	0.3	0.297872340425532	0.135135135135135	0.153846153846154	0.0571428571428571	0.222222222222222	0.395348837209302	0.234042553191489	0.466666666666667	0.08	0.425	0.25	0.339622641509434	0.205128205128205	0.114285714285714
ruziziensis_S1_4392579	0	0.0909090909090909	0.0909090909090909	0.02	0	0.0666666666666667	0.25	0.0222222222222222	0.032258064516129	0.0697674418604651	0.0454545454545455	0	0.3125	0.0571428571428571	0	0.0434782608695652	0.3	0	0.0512820512820513	0.257142857142857	0.0476190476190476	0.128205128205128	0.108108108108108	0.0588235294117647	0	0	0.032258064516129	0	0.210526315789474	0.170212765957447	0.0416666666666667	0	0.12	0.0294117647058824	0.258064516129032	0.0666666666666667	0.0666666666666667	0.205882352941176	0.108108108108108	0	0.032258064516129	0.228571428571429	0	0.151515151515152	0	0.289473684210526	0.111111111111111	0	0.0666666666666667
ruziziensis_S1_4413986	0	0.0740740740740741	0	0	0	0.111111111111111	0.161290322580645	0	0	0.0294117647058824	0	0	0.0625	0	0	0	0.05	0	0.0476190476190476	0.214285714285714	0	0.0833333333333333	0	0.115384615384615	0	0	0.107142857142857	0	0	0	0.136363636363636	0	0	0	0	0.125	0.130434782608696	0.16	0.05	0	0.0476190476190476	0	0	0.105263157894737	0	0.142857142857143	0.03125	0	0.0869565217391304
ruziziensis_S1_4414005	0.357142857142857	0.148148148148148	0	0.128205128205128	0.314285714285714	0.037037037037037	0.032258064516129	0.172413793103448	0.269230769230769	0.0882352941176471	0.352941176470588	0.1	0	0.125	0.321428571428571	0.434782608695652	0	0.208333333333333	0.19047619047619	0.0238095238095238	0.266666666666667	0.0416666666666667	0.172413793103448	0.0769230769230769	0.227272727272727	0.192307692307692	0.107142857142857	0.266666666666667	0.15	0.105263157894737	0	0.363636363636364	0.217391304347826	0.258064516129032	0	0.125	0.173913043478261	0.08	0	0.411764705882353	0.238095238095238	0.0952380952380952	0.333333333333333	0.105263157894737	0.363636363636364	0.238095238095238	0	0.4	0.0434782608695652
ruziziensis_S1_4430026	0.150943396226415	0.0303030303030303	0.108108108108108	0	0.197183098591549	0.102040816326531	0.0169491525423729	0.174603174603175	0.117647058823529	0.125	0.0294117647058824	0.0638297872340425	0	0.0980392156862745	0.180327868852459	0.0212765957446809	0	0	0.0444444444444444	0	0.171428571428571	0.196428571428571	0.106060606060606	0.0816326530612245	0	0.207547169811321	0.176470588235294	0.264367816091954	0.0327868852459016	0.0925925925925926	0	0	0.0408163265306122	0.283950617283951	0.0384615384615385	0.166666666666667	0.134615384615385	0.05	0.0909090909090909	0.254545454545455	0.1	0.115384615384615	0.0625	0.111111111111111	0.258620689655172	0.1	0.0714285714285714	0.0181818181818182	0.1875
ruziziensis_S1_4430031	0	0.227272727272727	0.108108108108108	0.0140845070422535	0.0845070422535211	0.142857142857143	0.288135593220339	0	0.117647058823529	0.0892857142857143	0.0882352941176471	0.170212765957447	0.181818181818182	0.274509803921569	0.0655737704918033	0.234042553191489	0.26	0	0.2	0.416666666666667	0	0.196428571428571	0.0757575757575758	0.408163265306122	0	0.113207547169811	0.117647058823529	0	0.114754098360656	0.203703703703704	0.325581395348837	0	0.408163265306122	0.0493827160493827	0.346153846153846	0.125	0.0769230769230769	0.15	0.181818181818182	0.0545454545454545	0.2	0.173076923076923	0	0.177777777777778	0	0.216666666666667	0.157142857142857	0.0181818181818182	0.1875
ruziziensis_S1_4430072	0.0188679245283019	0.166666666666667	0.297297297297297	0.0140845070422535	0.0140845070422535	0.183673469387755	0.220338983050847	0	0.0588235294117647	0.142857142857143	0.0441176470588235	0.0212765957446809	0.472727272727273	0.0392156862745098	0	0.0212765957446809	0.14	0	0.0666666666666667	0.145833333333333	0.0428571428571429	0.178571428571429	0.151515151515152	0.0612244897959184	0	0	0.117647058823529	0	0.163934426229508	0.148148148148148	0.209302325581395	0.0153846153846154	0.102040816326531	0.0123456790123457	0.211538461538462	0.0208333333333333	0.0961538461538462	0.225	0.181818181818182	0	0.0666666666666667	0.0576923076923077	0.015625	0.177777777777778	0	0.283333333333333	0.228571428571429	0	0.25
ruziziensis_S1_4448128	0.320754716981132	0.0568181818181818	0.0588235294117647	0	0.22	0.0597014925373134	0.0540540540540541	0.260869565217391	0.166666666666667	0.140845070422535	0	0.0833333333333333	0	0.0892857142857143	0.159420289855072	0.08	0.0384615384615385	0.0175438596491228	0.147540983606557	0	0.219178082191781	0.0327868852459016	0.135135135135135	0.0810810810810811	0	0.189873417721519	0.1	0.209677419354839	0.0833333333333333	0.072463768115942	0.0133333333333333	0.0188679245283019	0.0476190476190476	0.236111111111111	0.0606060606060606	0.0634920634920635	0.164835164835165	0.0350877192982456	0.0285714285714286	0.210526315789474	0.0961538461538462	0.142857142857143	0.0677966101694915	0.15	0.213114754098361	0.0175438596491228	0.0483870967741935	0	0.0217391304347826
ruziziensis_S1_4448134	0.264150943396226	0.0454545454545455	0.0588235294117647	0	0.22	0.0447761194029851	0.0540540540540541	0.260869565217391	0.0740740740740741	0.140845070422535	0	0.0694444444444444	0	0.0892857142857143	0.130434782608696	0.0266666666666667	0	0.0175438596491228	0.0819672131147541	0	0.205479452054795	0.0327868852459016	0.135135135135135	0.0810810810810811	0	0.126582278481013	0.0833333333333333	0.193548387096774	0.0833333333333333	0.0579710144927536	0.0133333333333333	0	0.0317460317460317	0.236111111111111	0.0606060606060606	0.0317460317460317	0.0769230769230769	0.0350877192982456	0.0285714285714286	0.192982456140351	0.0769230769230769	0.142857142857143	0.0677966101694915	0.125	0.213114754098361	0	0.0483870967741935	0	0.0217391304347826
ruziziensis_S1_4448174	0.0943396226415094	0.306818181818182	0.161764705882353	0.25	0.26	0.0447761194029851	0.0405405405405405	0.228260869565217	0.296296296296296	0.183098591549296	0.294117647058824	0.166666666666667	0.0483870967741935	0.0892857142857143	0.173913043478261	0.28	0	0.385964912280702	0.0819672131147541	0.0158730158730159	0.164383561643836	0.0819672131147541	0.256756756756757	0.121621621621622	0.209302325581395	0.0759493670886076	0.166666666666667	0.290322580645161	0.1875	0.0289855072463768	0.133333333333333	0.169811320754717	0.126984126984127	0.152777777777778	0.181818181818182	0.19047619047619	0.164835164835165	0.192982456140351	0.214285714285714	0.175438596491228	0.288461538461538	0.214285714285714	0.474576271186441	0.2	0.311475409836066	0.0701754385964912	0.0806451612903226	0.313725490196078	0.108695652173913
ruziziensis_S1_4477422	0.466666666666667	0.0666666666666667	0.0909090909090909	0.216216216216216	0.241379310344828	0.157894736842105	0.0645161290322581	0.258064516129032	0.323529411764706	0.193548387096774	0.25	0	0	0.05	0.235294117647059	0.272727272727273	0.181818181818182	0.24390243902439	0.263157894736842	0.0434782608695652	0.21875	0.260869565217391	0.125	0.04	0.333333333333333	0.166666666666667	0.0384615384615385	0.405405405405405	0.129032258064516	0.161290322580645	0	0.36	0.1	0.403846153846154	0.0357142857142857	0.194444444444444	0.263157894736842	0.28	0.28	0.321428571428571	0.130434782608696	0.15	0.32	0.19047619047619	0.172413793103448	0.0476190476190476	0.125	0.210526315789474	0.216216216216216
ruziziensis_S1_4483322	0.473684210526316	0.4	0.392857142857143	0.425	0.228571428571429	0.44	0.181818181818182	0.5	0.344827586206897	0.194444444444444	0.487179487179487	0.588235294117647	0.210526315789474	0.25	0.413793103448276	0.37037037037037	0.185185185185185	0.48	0.411764705882353	0.297297297297297	0.347826086956522	0.333333333333333	0.379310344827586	0.285714285714286	0.4	0.0909090909090909	0.28125	0.392857142857143	0.285714285714286	0.151515151515152	0.259259259259259	0.368421052631579	0.208333333333333	0.5	0.125	0.380952380952381	0.55	0.333333333333333	0.48	0.416666666666667	0.409090909090909	0.433333333333333	0.533333333333333	0.25	0.272727272727273	0.347826086956522	0.294117647058824	0.583333333333333	0.296296296296296
ruziziensis_S1_4483326	0.210526315789474	0.075	0.178571428571429	0.25	0.114285714285714	0.16	0.0909090909090909	0.25	0.137931034482759	0.0277777777777778	0.153846153846154	0.176470588235294	0	0.107142857142857	0.137931034482759	0.111111111111111	0.111111111111111	0.24	0.176470588235294	0	0.0434782608695652	0.185185185185185	0.0689655172413793	0.107142857142857	0.166666666666667	0.0454545454545455	0.09375	0.214285714285714	0.107142857142857	0	0	0.105263157894737	0.0833333333333333	0.131578947368421	0	0	0.3	0.125	0.2	0.25	0.272727272727273	0.266666666666667	0.266666666666667	0.1	0.181818181818182	0.0869565217391304	0	0.375	0.222222222222222
ruziziensis_S1_4485440	0.224489795918367	0.0547945205479452	0.0727272727272727	0.171428571428571	0.160714285714286	0.121212121212121	0.0416666666666667	0.233333333333333	0.2	0.028169014084507	0.2	0.120689655172414	0.0576923076923077	0.0612244897959184	0.166666666666667	0.153846153846154	0.186440677966102	0.176470588235294	0.2	0	0.326923076923077	0.126984126984127	0.109375	0.145454545454545	0.214285714285714	0.12280701754386	0.126984126984127	0.228070175438596	0.046875	0.151515151515152	0	0.176470588235294	0.0909090909090909	0.166666666666667	0.0714285714285714	0.0925925925925926	0.174603174603175	0.0540540540540541	0.0740740740740741	0.314814814814815	0.232142857142857	0.126984126984127	0.277777777777778	0.184210526315789	0.236363636363636	0.0606060606060606	0.0161290322580645	0.224489795918367	0.0263157894736842
ruziziensis_S1_4500164	0.037037037037037	0	0	0	0	0.142857142857143	0.08	0	0	0	0.0384615384615385	0	0.0476190476190476	0	0	0	0.142857142857143	0	0.04	0.08	0	0.0625	0.0357142857142857	0.0769230769230769	0	0	0.0555555555555556	0	0.0952380952380952	0	0.0769230769230769	0.0555555555555556	0	0	0	0.0666666666666667	0.153846153846154	0.0526315789473684	0	0	0	0	0	0.0555555555555556	0	0.1875	0	0	0.0454545454545455
ruziziensis_S1_4501077	0.03125	0.12962962962963	0.225	0.0277777777777778	0.027027027027027	0.121212121212121	0.285714285714286	0	0.166666666666667	0.195121951219512	0.0277777777777778	0.032258064516129	0.390243902439024	0.108108108108108	0	0.0263157894736842	0.105263157894737	0.0357142857142857	0.0909090909090909	0.162162162162162	0	0.285714285714286	0.0625	0.0208333333333333	0	0	0.0882352941176471	0	0.193548387096774	0.242424242424242	0.125	0.037037037037037	0.0588235294117647	0.0869565217391304	0.217391304347826	0.103448275862069	0.103448275862069	0.25	0.296296296296296	0.0303030303030303	0.0882352941176471	0.0789473684210526	0.0512820512820513	0.08	0	0.166666666666667	0.159090909090909	0	0.236842105263158
ruziziensis_S1_4501120	0	0.222222222222222	0	0	0.027027027027027	0.0909090909090909	0.214285714285714	0	0.0666666666666667	0.024390243902439	0.0833333333333333	0.193548387096774	0.195121951219512	0.351351351351351	0.0666666666666667	0.368421052631579	0.0526315789473684	0	0.272727272727273	0.108108108108108	0.0285714285714286	0.171428571428571	0.09375	0.3125	0	0.291666666666667	0.176470588235294	0	0.0645161290322581	0.151515151515152	0.125	0	0.323529411764706	0.0434782608695652	0.195652173913043	0	0.0344827586206897	0.05	0.0740740740740741	0.0303030303030303	0.147058823529412	0.157894736842105	0	0.24	0	0.138888888888889	0.0681818181818182	0.0476190476190476	0.105263157894737
ruziziensis_S1_4501132	0	0.037037037037037	0	0	0	0.0303030303030303	0.0357142857142857	0	0	0.024390243902439	0.0277777777777778	0	0.0731707317073171	0	0	0	0.0263157894736842	0	0	0.162162162162162	0.0285714285714286	0.0857142857142857	0.03125	0.125	0	0	0	0.0357142857142857	0	0	0	0	0	0.0434782608695652	0	0	0	0.025	0.037037037037037	0	0.0294117647058824	0	0	0	0	0.0555555555555556	0	0	0.157894736842105
ruziziensis_S1_4503553	0.171428571428571	0.144578313253012	0.170731707317073	0.240506329113924	0.26530612244898	0.280701754385965	0.102040816326531	0.203703703703704	0.155555555555556	0.215384615384615	0.285714285714286	0.379310344827586	0.161290322580645	0.313725490196078	0.130434782608696	0.13953488372093	0.24390243902439	0.30188679245283	0.177777777777778	0.115384615384615	0.14	0.16	0.0819672131147541	0.254237288135593	0.264150943396226	0.358974358974359	0.317073170731707	0.340909090909091	0.131147540983607	0.277777777777778	0.137254901960784	0.243243243243243	0.225	0.184210526315789	0.274509803921569	0.169014084507042	0.210526315789474	0.230769230769231	0.230769230769231	0.354166666666667	0.358974358974359	0.333333333333333	0.27906976744186	0.276595744680851	0.22	0.232558139534884	0.120689655172414	0.304347826086957	0.344827586206897
ruziziensis_S1_4503554	0.114285714285714	0.0120481927710843	0.0975609756097561	0.139240506329114	0.0816326530612245	0.087719298245614	0.0408163265306122	0.185185185185185	0.133333333333333	0.0461538461538462	0.0816326530612245	0.0862068965517241	0	0.0196078431372549	0.173913043478261	0.13953488372093	0.024390243902439	0.113207547169811	0.155555555555556	0	0.3	0.14	0.0491803278688525	0.0677966101694915	0.226415094339623	0.0769230769230769	0.0731707317073171	0.181818181818182	0.0491803278688525	0.0277777777777778	0	0.189189189189189	0.075	0.210526315789474	0.0392156862745098	0.0704225352112676	0.184210526315789	0.0512820512820513	0.0576923076923077	0.104166666666667	0.153846153846154	0.0784313725490196	0.186046511627907	0.0425531914893617	0.12	0.0465116279069767	0.0517241379310345	0.0652173913043478	0.0689655172413793
ruziziensis_S1_4517907	0.133333333333333	0.388888888888889	0.5	0.25	0.3	0.454545454545455	0.782608695652174	0.176470588235294	0.238095238095238	0.37037037037037	0.266666666666667	0.428571428571429	0.8	0.352941176470588	0.217391304347826	0.25	0.708333333333333	0.142857142857143	0.5	0.5	0.192307692307692	0.55	0.3	0.769230769230769	0.24	0.285714285714286	0.55	0.210526315789474	0.535714285714286	0.55	0.76	0.318181818181818	0.636363636363636	0.2	0.619047619047619	0.454545454545455	0.526315789473684	0.272727272727273	0.521739130434783	0.391304347826087	0.285714285714286	0.333333333333333	0.0952380952380952	0.615384615384615	0.0869565217391304	0.666666666666667	0.619047619047619	0.363636363636364	0.266666666666667
ruziziensis_S1_4526702	0.558823529411765	0.315789473684211	0.161290322580645	0.368421052631579	0.470588235294118	0.218181818181818	0.125	0.714285714285714	0.222222222222222	0.304347826086957	0.555555555555556	0.611111111111111	0.181818181818182	0.604651162790698	0.542857142857143	0.194444444444444	0.292682926829268	0.378378378378378	0.375	0.345454545454545	0.454545454545455	0.395833333333333	0.3125	0.536585365853659	0.407407407407407	0.666666666666667	0.404761904761905	0.423076923076923	0.0975609756097561	0.408163265306122	0.26530612244898	0.484848484848485	0.382978723404255	0.361111111111111	0.511111111111111	0.232142857142857	0.35	0.323529411764706	0.25531914893617	0.576923076923077	0.536585365853659	0.352941176470588	0.4	0.166666666666667	0.551724137931034	0.333333333333333	0.179487179487179	0.454545454545455	0.344827586206897
ruziziensis_S1_4527383	0.1	0.136363636363636	0	0.333333333333333	0.0909090909090909	0.0526315789473684	0.0740740740740741	0	0.125	0	0.176470588235294	0.0952380952380952	0	0	0	0.0769230769230769	0.294117647058824	0.392857142857143	0.25	0.03125	0.125	0	0.1875	0	0.6	0.105263157894737	0.05	0.0588235294117647	0	0.130434782608696	0	0.333333333333333	0	0.0303030303030303	0	0.0833333333333333	0.2	0.0666666666666667	0.136363636363636	0.111111111111111	0	0.0526315789473684	0.521739130434783	0.235294117647059	0	0	0	0.5	0.08
ruziziensis_S1_4548151	0.214285714285714	0.469879518072289	0.520547945205479	0.363636363636364	0.370967741935484	0.657894736842105	0.75	0.333333333333333	0.5	0.6	0.318181818181818	0.298507462686567	0.746031746031746	0.431034482758621	0.289156626506024	0.27710843373494	0.638297872340426	0.4	0.333333333333333	0.7375	0.333333333333333	0.564102564102564	0.535211267605634	0.394366197183099	0.23728813559322	0.392156862745098	0.446153846153846	0.161290322580645	0.627118644067797	0.569767441860465	0.649350649350649	0.373333333333333	0.490909090909091	0.273972602739726	0.666666666666667	0.528735632183908	0.5	0.458333333333333	0.446808510638298	0.278481012658228	0.324675324675325	0.44	0.2625	0.433333333333333	0.257575757575758	0.657534246575342	0.689189189189189	0.27027027027027	0.533333333333333
ruziziensis_S1_4548160	0.285714285714286	0.072289156626506	0.0547945205479452	0.159090909090909	0.145161290322581	0.184210526315789	0.0441176470588235	0.290322580645161	0.152777777777778	0.0941176470588235	0.181818181818182	0.238805970149254	0.0317460317460317	0.0862068965517241	0.27710843373494	0.216867469879518	0.106382978723404	0.213333333333333	0.166666666666667	0.025	0.266666666666667	0.115384615384615	0.140845070422535	0.169014084507042	0.254237288135593	0.176470588235294	0.153846153846154	0.435483870967742	0.11864406779661	0.151162790697674	0.012987012987013	0.186666666666667	0.0545454545454545	0.26027397260274	0.0133333333333333	0.0689655172413793	0.108108108108108	0.104166666666667	0.159574468085106	0.253164556962025	0.103896103896104	0.173333333333333	0.2875	0.116666666666667	0.272727272727273	0.178082191780822	0.0540540540540541	0.243243243243243	0.166666666666667
ruziziensis_S1_4548174	0.267857142857143	0.072289156626506	0.0547945205479452	0.159090909090909	0.145161290322581	0.184210526315789	0.0294117647058824	0.290322580645161	0.152777777777778	0.0941176470588235	0.181818181818182	0.194029850746269	0.0317460317460317	0.0862068965517241	0.265060240963855	0.216867469879518	0.0638297872340425	0.213333333333333	0.166666666666667	0.025	0.266666666666667	0.115384615384615	0.0985915492957746	0.169014084507042	0.254237288135593	0.176470588235294	0.153846153846154	0.354838709677419	0.11864406779661	0.151162790697674	0.012987012987013	0.186666666666667	0.0545454545454545	0.26027397260274	0.0133333333333333	0.0689655172413793	0.0945945945945946	0.104166666666667	0.117021276595745	0.253164556962025	0.103896103896104	0.173333333333333	0.2875	0.116666666666667	0.272727272727273	0.178082191780822	0.0540540540540541	0.243243243243243	0.15
ruziziensis_S1_4550689	0.352941176470588	0.125	0.114285714285714	0.2	0.25	0.238095238095238	0.037037037037037	0.317073170731707	0.181818181818182	0.037037037037037	0.115384615384615	0.105263157894737	0	0.0909090909090909	0.208333333333333	0.15	0.2	0.142857142857143	0.3125	0	0.379310344827586	0.115384615384615	0.176470588235294	0.0714285714285714	0.419354838709677	0.142857142857143	0.181818181818182	0.25	0.166666666666667	0.137931034482759	0	0.5	0	0.294117647058824	0.105263157894737	0.0909090909090909	0.157894736842105	0.210526315789474	0.277777777777778	0.285714285714286	0.142857142857143	0.0526315789473684	0.3125	0.307692307692308	0.416666666666667	0.152173913043478	0.166666666666667	0.153846153846154	0.136363636363636
ruziziensis_S1_4550715	0.294117647058824	0.0625	0.114285714285714	0	0.21875	0.238095238095238	0.037037037037037	0.292682926829268	0.151515151515152	0.037037037037037	0.0384615384615385	0.105263157894737	0	0.0606060606060606	0.166666666666667	0.15	0.15	0	0.1875	0	0.310344827586207	0.115384615384615	0.147058823529412	0.0714285714285714	0	0.142857142857143	0.181818181818182	0.222222222222222	0.166666666666667	0.0344827586206897	0	0.0384615384615385	0	0.264705882352941	0.105263157894737	0.0909090909090909	0.0526315789473684	0.157894736842105	0.166666666666667	0.257142857142857	0.142857142857143	0.0526315789473684	0.125	0.307692307692308	0.416666666666667	0.152173913043478	0.0333333333333333	0.0769230769230769	0.136363636363636
ruziziensis_S1_4550725	0.176470588235294	0.15625	0.285714285714286	0.2	0.21875	0.0952380952380952	0	0.268292682926829	0.242424242424242	0.259259259259259	0.423076923076923	0.157894736842105	0.0555555555555556	0.151515151515152	0.291666666666667	0.2	0.1	0.257142857142857	0.0625	0	0.103448275862069	0.0769230769230769	0.264705882352941	0	0.290322580645161	0.0952380952380952	0.0909090909090909	0.222222222222222	0.133333333333333	0.241379310344828	0.176470588235294	0.0769230769230769	0.3125	0.264705882352941	0.105263157894737	0.212121212121212	0.105263157894737	0.263157894736842	0.111111111111111	0.171428571428571	0.142857142857143	0.210526315789474	0.25	0.153846153846154	0.166666666666667	0.0217391304347826	0.1	0.307692307692308	0.136363636363636
ruziziensis_S1_4553184	0.45	0.04	0.173913043478261	0.21875	0.368421052631579	0.25	0.0714285714285714	0.296296296296296	0.153846153846154	0.15625	0.266666666666667	0.1	0	0.09375	0.478260869565217	0.0740740740740741	0.133333333333333	0.3	0.166666666666667	0.027027027027027	0.157894736842105	0.142857142857143	0.15625	0.0645161290322581	0.366666666666667	0	0.0454545454545455	0.285714285714286	0.0454545454545455	0.0952380952380952	0	0.405405405405405	0.0526315789473684	0.233333333333333	0	0.103448275862069	0.25	0.1875	0.0666666666666667	0.333333333333333	0.172413793103448	0.151515151515152	0.181818181818182	0.166666666666667	0.541666666666667	0.151515151515152	0	0.166666666666667	0
ruziziensis_S1_4565356	0.0740740740740741	0.0352941176470588	0.0208333333333333	0	0	0.0227272727272727	0.125	0	0.0540540540540541	0	0	0	0.0212765957446809	0	0	0	0.027027027027027	0	0.0555555555555556	0.18	0.037037037037037	0.06	0.0377358490566038	0	0	0	0.1	0	0	0	0.117647058823529	0	0	0	0	0.0923076923076923	0.1	0.128205128205128	0.0638297872340425	0	0.0526315789473684	0	0	0.0222222222222222	0	0.0142857142857143	0.161290322580645	0	0.0652173913043478
ruziziensis_S1_4566368	0	0.0895522388059701	0.113207547169811	0.0540540540540541	0	0.263157894736842	0.235294117647059	0	0.181818181818182	0.217391304347826	0.0789473684210526	0	0.484848484848485	0.0789473684210526	0	0.0277777777777778	0.290322580645161	0.0344827586206897	0.0909090909090909	0.2	0.0535714285714286	0.228571428571429	0.107142857142857	0.1875	0	0	0.192307692307692	0	0.204081632653061	0.153846153846154	0.2	0.0333333333333333	0.037037037037037	0.0816326530612245	0.227272727272727	0.0784313725490196	0.153846153846154	0.236842105263158	0.225	0.142857142857143	0.0645161290322581	0.0465116279069767	0.0833333333333333	0.25	0	0.25	0.101694915254237	0	0.307692307692308
ruziziensis_S1_4567132	0	0	0	0	0.04	0	0	0	0	0	0	0.0555555555555556	0.0357142857142857	0.0333333333333333	0	0	0.0294117647058824	0	0	0	0	0	0	0.0357142857142857	0	0	0	0	0	0.03125	0	0	0	0	0.121212121212121	0.0303030303030303	0	0.0476190476190476	0.09375	0	0	0	0	0.04	0	0.0434782608695652	0.107142857142857	0	0.0588235294117647
ruziziensis_S1_4568941	0.222222222222222	0.242424242424242	0.0526315789473684	0.382352941176471	0.428571428571429	0.192307692307692	0.217391304347826	0.296296296296296	0.35	0.25	0.1875	0.384615384615385	0.277777777777778	0.3125	0.260869565217391	0.210526315789474	0.0714285714285714	0.347826086956522	0.153846153846154	0.173913043478261	0.227272727272727	0.15	0.185185185185185	0.296296296296296	0.357142857142857	0.388888888888889	0.130434782608696	0.379310344827586	0.375	0.222222222222222	0	0.545454545454545	0.3125	0.461538461538462	0.24	0.142857142857143	0.0769230769230769	0.181818181818182	0.19047619047619	0.333333333333333	0.25	0.2	0.173913043478261	0.269230769230769	0.416666666666667	0.25	0.258064516129032	0.157894736842105	0.260869565217391
ruziziensis_S1_4568971	0.666666666666667	0.303030303030303	0.210526315789474	0.588235294117647	0.428571428571429	0.346153846153846	0.260869565217391	0.481481481481481	0.55	0.472222222222222	0.5625	0.538461538461538	0.333333333333333	0.375	0.391304347826087	0.315789473684211	0.142857142857143	0.695652173913043	0.153846153846154	0.304347826086957	0.454545454545455	0.2	0.222222222222222	0.444444444444444	0.785714285714286	0.388888888888889	0.217391304347826	0.793103448275862	0.375	0.296296296296296	0	0.636363636363636	0.4375	0.461538461538462	0.24	0.25	0.269230769230769	0.318181818181818	0.428571428571429	0.476190476190476	0.25	0.28	0.478260869565217	0.346153846153846	0.75	0.25	0.290322580645161	0.578947368421053	0.391304347826087
ruziziensis_S1_4579161	0	0.166666666666667	0.2	0.0163934426229508	0.0175438596491228	0.117647058823529	0.327868852459016	0	0.162790697674419	0.147540983606557	0	0	0.3	0.0892857142857143	0	0	0.232558139534884	0.0327868852459016	0	0.160714285714286	0.0652173913043478	0.0967741935483871	0.109375	0.0465116279069767	0	0	0.0909090909090909	0	0.133333333333333	0.107692307692308	0.125	0.0212765957446809	0.0263157894736842	0.0232558139534884	0.184615384615385	0.104477611940299	0.133333333333333	0.127659574468085	0.197183098591549	0.0217391304347826	0.102564102564103	0.078125	0.05	0.28	0	0.204081632653061	0.260869565217391	0	0.195121951219512
ruziziensis_S1_4579182	0.347826086956522	0.483333333333333	0.333333333333333	0.426229508196721	0.350877192982456	0.352941176470588	0.540983606557377	0.423728813559322	0.325581395348837	0.344262295081967	0.34	0.238095238095238	0.475	0.321428571428571	0.369565217391304	0.290322580645161	0.441860465116279	0.262295081967213	0.0833333333333333	0.482142857142857	0.282608695652174	0.419354838709677	0.234375	0.372093023255814	0.239130434782609	0.403225806451613	0.25	0.244897959183673	0.35	0.338461538461538	0.428571428571429	0.425531914893617	0.289473684210526	0.27906976744186	0.415384615384615	0.358208955223881	0.233333333333333	0.340425531914894	0.380281690140845	0.260869565217391	0.435897435897436	0.328125	0.475	0.4	0.431818181818182	0.489795918367347	0.420289855072464	0.4	0.341463414634146
ruziziensis_S1_4579535	0.2	0.0731707317073171	0.103448275862069	0.2	0.121212121212121	0.19047619047619	0	0.206896551724138	0.129032258064516	0.147058823529412	0.16	0.05	0.04	0.111111111111111	0.371428571428571	0.238095238095238	0.0882352941176471	0.32258064516129	0	0.0689655172413793	0.129032258064516	0.0975609756097561	0.117647058823529	0.111111111111111	0.192307692307692	0	0.0833333333333333	0.371428571428571	0	0.075	0	0.227272727272727	0.105263157894737	0.102564102564103	0	0.108108108108108	0.333333333333333	0.176470588235294	0.214285714285714	0.352941176470588	0.05	0.0625	0.323529411764706	0	0.303030303030303	0.0277777777777778	0	0.285714285714286	0.142857142857143
ruziziensis_S1_4585448	0.166666666666667	0.0227272727272727	0.0512820512820513	0.25	0.0689655172413793	0.1	0	0.208333333333333	0.0487804878048781	0.115384615384615	0.189189189189189	0.179487179487179	0.103448275862069	0.0645161290322581	0.25531914893617	0.138888888888889	0	0.272727272727273	0.0434782608695652	0.075	0.131578947368421	0.0476190476190476	0.0303030303030303	0.0857142857142857	0.219512195121951	0.0714285714285714	0.0740740740740741	0.24390243902439	0	0.0425531914893617	0	0.266666666666667	0.0909090909090909	0.245283018867925	0	0.0909090909090909	0.178571428571429	0.032258064516129	0.222222222222222	0.117647058823529	0.0769230769230769	0.0714285714285714	0.176470588235294	0.08	0.309090909090909	0.19047619047619	0.0294117647058824	0.294117647058824	0
ruziziensis_S1_4585464	0.5	0.0909090909090909	0.0512820512820513	0.1875	0.344827586206897	0.266666666666667	0.0277777777777778	0.145833333333333	0.24390243902439	0.134615384615385	0.216216216216216	0.153846153846154	0.0344827586206897	0	0.145833333333333	0.111111111111111	0.0416666666666667	0.0909090909090909	0.392857142857143	0.025	0.236842105263158	0.119047619047619	0.0487804878048781	0.0571428571428571	0.121951219512195	0.107142857142857	0.0740740740740741	0.238095238095238	0.146341463414634	0.191489361702128	0	0.166666666666667	0.0909090909090909	0.283018867924528	0	0.136363636363636	0.172413793103448	0.0645161290322581	0.0789473684210526	0.382352941176471	0.307692307692308	0.119047619047619	0.205882352941176	0.16	0.345454545454545	0.142857142857143	0.0588235294117647	0.235294117647059	0.153846153846154
ruziziensis_S1_4593689	0	0	0.0930232558139535	0	0	0.1	0.114285714285714	0	0.0217391304347826	0	0.0357142857142857	0	0	0	0	0	0.0857142857142857	0	0.0714285714285714	0.179487179487179	0	0.0277777777777778	0.0277777777777778	0.0277777777777778	0	0	0.1	0	0	0	0.111111111111111	0	0	0	0	0.108695652173913	0.0869565217391304	0.05	0.0465116279069767	0	0	0	0	0.0833333333333333	0	0.0263157894736842	0.0961538461538462	0	0.135135135135135
ruziziensis_S1_4675298	0	0.181818181818182	0.125	0	0.0952380952380952	0	0.310344827586207	0	0	0.08	0.0555555555555556	0.16	0.142857142857143	0.153846153846154	0	0.08	0.0909090909090909	0	0.105263157894737	0.111111111111111	0	0.166666666666667	0	0.242424242424242	0	0.523809523809524	0.2	0.0434782608695652	0.153846153846154	0.296296296296296	0.153846153846154	0	0.227272727272727	0.117647058823529	0.24	0	0	0.15	0.0952380952380952	0	0.129032258064516	0.16	0	0.176470588235294	0	0.136363636363636	0	0	0.136363636363636
ruziziensis_S1_4676272	0.25	0.166666666666667	0.476190476190476	0.325581395348837	0.424242424242424	0.547619047619048	0.413793103448276	0.390243902439024	0.233333333333333	0.368421052631579	0.297297297297297	0.256410256410256	0.260869565217391	0.451612903225806	0.34375	0.575757575757576	0.447368421052632	0.289473684210526	0.714285714285714	0.541666666666667	0.321428571428571	0.342857142857143	0.325	0.357142857142857	0.153846153846154	0.529411764705882	0.324324324324324	0.333333333333333	0.285714285714286	0.566666666666667	0.533333333333333	0.46875	0.423076923076923	0.289473684210526	0.311111111111111	0.5	0.354838709677419	0.473684210526316	0.4	0.44	0.242424242424242	0.282051282051282	0.323529411764706	0.2	0.342857142857143	0.276595744680851	0.404255319148936	0.277777777777778	0.483870967741935
ruziziensis_S1_4676313	0	0.25	0.19047619047619	0.0465116279069767	0.0303030303030303	0.285714285714286	0.103448275862069	0	0.266666666666667	0.175438596491228	0.0810810810810811	0.102564102564103	0.260869565217391	0.0967741935483871	0	0.0606060606060606	0.236842105263158	0	0	0.145833333333333	0.107142857142857	0.171428571428571	0.325	0.107142857142857	0	0	0.216216216216216	0	0.314285714285714	0.233333333333333	0.2	0	0.0769230769230769	0.131578947368421	0.266666666666667	0.0952380952380952	0.0967741935483871	0.157894736842105	0.12	0.08	0.0606060606060606	0.230769230769231	0.147058823529412	0.2	0	0.148936170212766	0.148936170212766	0	0.129032258064516
[truncated: 27,532 more rows]
